# Supplementary material for: The Gilding-the-Lily Effect: Exploratory Behavior Energized by Curiosity
Source: Front Psychol. 2020 Jul 3;11:1381. doi: 10.3389/fpsyg.2020.01381 (PMC7350549; doi:10.3389/fpsyg.2020.01381)
Supplement: Supplementary file 1 [file Table_1.XLSX]

## Sheet: study1
subject information	gender	age	condition	mannually controlled the ship	remember the instruction
1	f	23	unknown	0	1
2	f	23	unknown	1	1
3	f	23	unknown	1	1
4	f	23	unknown	1	1
5	f	25	unknown	1	1
6	m	21	unknown	0	1
7	m	21	unknown	1	1
8	m	24	unknown	1	1
9	m	21	unknown	1	1
10	m	22	unknown	0	1
11	f	21	unknown	1	1
12	m	19	unknown	1	1
13	m	24	unknown	1	1
14	f	22	unknown	1	1
15	f	25	unknown	0	1
16	f	25	unknown	1	1
17	m	30	unknown	0	1
18	m	25	unknown	1	1
19	f	25	unknown	1	1
20	f	20	unknown	1	1
21	f	22	unknown	1	1
22	f	22	unknown	1	1
23	m	26	unknown	1	1
24	m	26	unknown	1	1
25	f	28	unknown	1	1
26	m	26	unknown	1	1
27	f	23	unknown	1	1
28	f	26	unknown	1	1
29	m	22	unknown	1	1
30	f	22	unknown	1	1
31	m	24	unknown	1	1
32	m	20	unknown	1	0
33	f	24	unknown	1	0
34	f	21	unknown	1	1
35	m	21	known	1	1
36	f	24	known	1	1
37	m	27	known	1	0
38	m	25	known	1	1
39	f	22	known	1	1
40	m	22	known	1	1
41	m	21	known	1	1
42	f	21	known	1	1
43	m	27	known	1	1
44	f	26	known	1	1
45	f	23	known	1	1
46	f	25	known	1	1
47	f	24	known	1	1
48	f	25	known	1	1
49	f	24	known	1	1
50	f	24	known	1	1
51	f	23	known	1	1
52	m	25	known	1	1
53	f	23	known	1	1
54	m	21	known	1	1
55	m	22	known	1	1
56	m	21	known	1	1
57	f	20	known	1	1
58	f	20	known	1	1
59	m	20	known	1	1
60	f	21	known	1	1
61	f	20	known	1	1
62	m	21	known	1	1
63	f	20	known	1	0
64	m	20	known	1	0
65	f	24	known	1	1
66	f	27	known	1	1
67	f	23	known	0	1
68	f	23	known	1	1
69	m	26	known	1	1

## Sheet: study2
subinfo	gender	age	trial_index	time_start	time_end	duration	circle_x	circle_y	mouse_x	mouse_y	radius	feedback	average	block	exp_mode
1	f	21	1	4543.23	4543.96	733.273	423	321	627	402	219.493	96	33	1	0
1	f	21	2	4547.98	4548.89	916.62	377	275	605	386	253.584	16	27	1	0
1	f	21	3	4552.63	4553.69	1066.56	425	293	703	398	297.168	96	29	1	0
1	f	21	4	4556.96	4558.48	1516.54	396	291	741	429	371.576	95	30	1	0
1	f	21	5	4562.26	4563.19	933.279	376	269	407	289	36.8917	48	29	1	0
1	f	21	6	4566.01	4567.11	1099.9	392	282	443	323	65.437	79	29	1	0
1	f	21	7	4569.86	4570.79	933.304	371	275	463	327	105.679	14	28	1	0
1	f	21	8	4573.77	4573.91	133.335	341	235	341	235	0	42	27	1	0
1	f	21	9	4576.62	4577.57	949.911	328	242	694	379	390.8	91	28	1	0
1	f	21	10	4580.31	4581.16	849.912	332	280	736	365	412.845	78	28	1	0
1	f	21	11	4583.79	4584.82	1033.26	358	278	762	390	419.237	95	29	1	0
1	f	21	12	4587.56	4588.47	916.534	372	286	736	400	381.434	65	29	1	0
1	f	21	13	4591.11	4591.67	566.633	406	323	563	354	160.031	4	28	1	0
1	f	21	14	4593.99	4595.07	1083.12	464	301	831	458	399.172	84	28	1	0
1	f	21	15	4597.37	4598.12	749.777	481	308	581	357	111.36	92	28	1	0
1	f	21	16	4600.42	4600.56	133.176	581	357	581	357	0	67	28	1	0
1	f	21	17	4602.92	4604.74	1816.48	421	310	493	355	84.9058	75	28	1	0
1	f	21	18	4607.34	4608.54	1199.92	493	355	591	401	108.259	74	28	1	0
1	f	21	19	4611.29	4612.42	1133.26	418	357	748	418	335.591	39	28	1	0
1	f	21	20	4615.12	4616.54	1416.56	449	311	990	461	561.41	65	28	1	0
1	f	21	21	4619.12	4619.85	733.32	404	327	842	446	453.878	17	28	1	0
1	f	21	22	4622.45	4622.8	349.98	569	360	602	384	40.8044	70	28	1	0
1	f	21	23	4625.1	4625.12	16.646	607	391	607	391	0	3	27	1	0
1	f	21	24	4627.87	4628.77	899.951	418	318	530	362	120.333	27	27	1	0
1	f	21	25	4631.54	4632.59	1049.89	381	334	648	373	269.833	5	27	1	0
1	f	21	26	4635.65	4636.54	883.214	342	350	576	385	236.603	10	26	1	0
1	f	21	27	4639.18	4639.68	499.964	396	323	496	351	103.846	82	27	1	0
1	f	21	28	4641.98	4642.63	649.781	697	311	810	322	113.534	69	27	1	0
1	f	21	29	4645.45	4646.47	1016.56	416	301	778	357	366.306	31	27	1	0
1	f	21	30	4649.2	4649.87	666.613	429	347	710	351	281.028	94	27	1	0
1	f	21	31	4652.9	4653.72	816.589	419	346	592	355	173.234	3	26	1	0
1	f	21	32	4656.53	4657.72	1183.23	518	355	643	359	125.064	43	26	1	0
1	f	21	33	4660.5	4661.62	1116.6	397	311	571	361	181.041	38	26	1	0
1	f	21	34	4664.42	4665.43	1016.56	349	308	589	376	249.447	76	26	1	0
1	f	21	35	4668.25	4669.25	999.843	302	317	533	384	240.52	79	27	1	0
1	f	21	36	4671.9	4672.67	766.598	315	316	587	377	278.756	19	26	1	0
1	f	21	37	4675.33	4676.2	866.596	329	331	468	368	143.84	48	26	1	0
1	f	21	38	4678.91	4680.16	1249.92	324	341	590	374	268.039	44	26	1	0
1	f	21	39	4683.41	4684.3	883.282	374	339	490	370	120.071	64	26	1	0
1	f	21	40	4687.38	4688.56	1183.17	386	350	515	401	138.716	70	26	1	0
1	f	21	41	4691.58	4692.86	1283.21	393	363	532	424	151.796	75	26	1	0
1	f	21	42	4695.58	4696.76	1183.22	385	375	543	443	172.012	27	26	1	0
1	f	21	43	4699.43	4700.9	1466.55	404	388	537	452	147.597	67	26	1	0
1	f	21	44	4703.65	4704.46	816.612	341	338	515	421	192.782	65	26	1	0
1	f	21	45	4707.11	4707.75	633.232	370	374	620	483	272.729	16	26	1	0
1	f	21	46	4710.34	4711.14	799.93	365	380	544	468	199.462	12	26	1	0
1	f	21	47	4713.78	4714.79	1016.6	366	414	550	493	200.242	49	26	1	0
1	f	21	48	4717.38	4718.01	633.241	366	402	517	492	175.787	95	26	1	0
1	f	21	49	4720.53	4721.56	1033.23	368	404	549	516	212.85	34	26	1	0
1	f	21	50	4724.06	4724.96	899.877	374	322	503	451	182.434	58	26	1	0
1	f	21	51	4727.78	4728.71	933.246	335	354	491	444	180.1	22	26	2	0
1	f	21	52	4731.76	4732.86	1099.9	385	391	502	466	138.975	74	26	2	0
1	f	21	53	4736.43	4737.69	1266.56	362	376	491	444	145.825	25	26	2	0
1	f	21	54	4741.09	4741.99	899.913	325	366	471	462	174.734	50	26	2	0
1	f	21	55	4744.94	4745.67	733.241	312	369	494	467	206.708	69	26	2	0
1	f	21	56	4748.27	4749.12	849.896	731	277	832	389	150.814	88	26	2	0
1	f	21	57	4752.04	4753.27	1233.26	729	273	828	405	165	95	26	2	0
1	f	21	58	4755.97	4757.52	1549.85	741	257	841	408	181.11	54	26	2	0
1	f	21	59	4760.24	4761.34	1099.89	734	250	830	380	161.604	14	26	2	0
1	f	21	60	4764.72	4767.07	2349.77	730	248	812	361	139.617	15	26	2	0
1	f	21	61	4770.54	4771.87	1333.2	737	200	805	340	155.641	25	26	2	0
1	f	21	62	4774.96	4776.07	1116.56	747	262	828	409	167.839	83	26	2	0
1	f	21	63	4779.27	4780.26	983.276	702	281	842	420	197.284	25	26	2	0
1	f	21	64	4782.9	4783.89	983.242	340	319	650	490	354.035	81	26	2	0
1	f	21	65	4786.57	4787.99	1416.58	357	314	609	525	328.672	24	26	2	0
1	f	21	66	4791.32	4792.47	1149.89	485	385	682	571	270.934	92	26	2	0
1	f	21	67	4795.3	4796.64	1333.18	497	394	715	588	291.822	35	26	2	0
1	f	21	68	4799.87	4801.27	1399.87	507	381	728	563	286.295	19	26	2	0
1	f	21	69	4804.27	4805.64	1366.55	515	378	710	583	282.931	25	26	2	0
1	f	21	70	4809.39	4809.84	449.959	511	377	511	377	0	61	26	2	0
1	f	21	71	4812.35	4813.97	1616.47	511	377	515	383	7.2111	47	26	2	0
1	f	21	72	4816.27	4817.12	849.777	515	383	529	400	22.0227	35	26	2	0
1	f	21	73	4819.42	4820.18	766.453	506	383	528	413	37.2022	82	26	2	0
1	f	21	74	4822.48	4823.35	866.503	514	387	535	428	46.0652	58	26	2	0
1	f	21	75	4825.65	4826.77	1116.41	525	396	538	419	26.4197	54	26	2	0
1	f	21	76	4829.07	4829.9	833.102	516	389	538	420	38.0132	91	26	2	0
1	f	21	77	4832.2	4833.48	1283.1	517	387	543	424	45.2217	28	26	2	0
1	f	21	78	4835.79	4836.85	1060.53	525	394	542	419	30.2324	75	26	2	0
1	f	21	79	4839.15	4840.48	1333.1	522	391	546	424	40.8044	75	26	2	0
1	f	21	80	4842.78	4843.65	866.418	523	388	561	428	55.1725	38	26	2	0
1	f	21	81	4845.95	4846.68	733.104	542	372	563	405	39.1152	56	26	2	0
1	f	21	82	4848.98	4849.7	716.505	495	286	553	365	98.0051	8	26	2	0
1	f	21	83	4852	4852.73	733.199	495	327	524	369	51.0392	5	26	2	0
1	f	21	84	4855.03	4855.63	599.85	483	295	604	403	162.188	53	26	2	0
1	f	21	85	4857.93	4858.63	699.85	482	332	577	396	114.547	77	26	2	0
1	f	21	86	4861.01	4861.71	699.939	488	321	588	397	125.603	92	26	2	0
1	f	21	87	4864.53	4865.21	683.25	482	294	557	383	116.387	13	26	2	0
1	f	21	88	4867.86	4868.5	633.312	526	360	571	422	76.6094	56	26	2	0
1	f	21	89	4871.35	4872.01	666.616	557	262	665	385	163.686	46	26	2	0
1	f	21	90	4874.71	4875.45	733.248	539	328	684	428	176.139	1	26	2	0
1	f	21	91	4879.96	4880.63	666.645	669	291	756	389	131.046	33	26	2	0
1	f	21	92	4884.46	4885.66	1199.87	693	343	775	438	125.495	16	26	2	0
1	f	21	93	4889.63	4890.54	916.578	692	356	800	473	159.226	79	26	2	0
1	f	21	94	4893.34	4894.09	749.899	702	369	812	500	171.058	31	26	2	0
1	f	21	95	4896.83	4897.44	616.611	663	347	765	470	159.79	52	26	2	0
1	f	21	96	4901.51	4902.18	666.617	684	374	779	481	143.087	16	26	2	0
1	f	21	97	4904.69	4905.41	716.596	716	333	796	423	120.416	60	26	2	0
1	f	21	98	4908.18	4908.86	683.269	696	348	767	449	123.458	26	26	2	0
1	f	21	99	4911.48	4912.09	616.603	719	304	802	451	168.814	65	26	2	0
1	f	21	100	4914.48	4914.98	499.957	707	244	796	363	148.6	68	26	2	0
1	f	21	101	4923.61	4924.19	583.252	589	297	697	405	152.735	74	26	3	0
1	f	21	102	4926.49	4926.69	199.871	739	319	753	333	19.799	45	26	3	0
1	f	21	103	4928.99	4929.49	499.8	613	295	780	383	188.767	8	26	3	0
1	f	21	104	4931.91	4932.94	1033.22	695	314	808	447	174.522	23	26	3	0
1	f	21	105	4935.24	4935.66	416.55	601	344	675	452	130.92	90	26	3	0
1	f	21	106	4938.24	4938.89	649.952	607	331	703	438	143.753	15	26	3	0
1	f	21	107	4941.77	4942.29	516.561	621	350	698	472	144.267	82	26	3	0
1	f	21	108	4944.74	4945.22	483.336	612	354	695	478	149.215	53	26	3	0
1	f	21	109	4947.92	4948.56	633.276	587	376	741	526	214.979	99	26	3	0
1	f	21	110	4950.86	4951.54	683.115	643	416	747	539	161.075	8	26	3	0
1	f	21	111	4953.84	4954.72	883.15	619	332	737	465	177.8	44	26	3	0
1	f	21	112	4957.06	4957.59	533.207	618	354	703	476	148.691	11	26	3	0
1	f	21	113	4960.14	4960.6	466.625	558	335	682	491	199.279	95	26	3	0
1	f	21	114	4962.9	4963.54	633.126	633	409	740	522	155.621	0	26	3	0
1	f	21	115	4965.95	4966.54	583.3	560	299	696	460	210.753	77	26	3	0
1	f	21	116	4968.84	4969.32	483.179	676	456	734	528	92.4554	81	26	3	0
1	f	21	117	4971.62	4972.37	749.786	691	445	741	540	107.355	86	26	3	0
1	f	21	118	4974.97	4975.62	649.952	555	449	677	576	176.105	8	26	3	0
1	f	21	119	4977.92	4978.29	366.467	646	575	674	605	41.0366	40	26	3	0
1	f	21	120	4981.1	4981.59	483.283	589	516	672	576	102.416	26	26	3	0
1	f	21	121	4984.22	4984.7	483.286	643	416	757	544	171.406	79	26	3	0
1	f	21	122	4987.79	4988.35	566.649	659	447	762	563	155.129	43	26	3	0
1	f	21	123	4990.94	4991.39	449.885	618	441	708	559	148.405	90	26	3	0
1	f	21	124	4994.02	4994.57	549.944	596	447	745	600	213.565	18	26	3	0
1	f	21	125	4997.02	4997.67	649.936	630	476	705	583	130.668	26	26	3	0
1	f	21	126	5000.28	5000.78	499.976	626	455	665	532	86.3134	14	26	3	0
1	f	21	127	5003.2	5003.65	449.976	629	441	691	543	119.365	13	26	3	0
1	f	21	128	5006.47	5006.93	466.62	636	398	713	503	130.208	86	26	3	0
1	f	21	129	5010.07	5010.93	866.646	642	414	733	557	169.499	57	26	3	0
1	f	21	130	5013.6	5014.52	916.583	648	402	693	530	135.68	54	26	3	0
1	f	21	131	5017.38	5018.02	633.293	616	398	688	509	132.306	14	26	3	0
1	f	21	132	5020.7	5021.3	599.941	624	382	683	500	131.928	84	26	3	0
1	f	21	133	5024.77	5025.37	599.959	629	378	691	497	134.183	62	26	3	0
1	f	21	134	5028.35	5028.96	616.618	642	362	734	492	159.261	35	26	3	0
1	f	21	135	5031.55	5032	449.961	278	256	351	397	158.777	51	26	3	0
1	f	21	136	5034.58	5035.23	649.945	303	319	347	460	147.706	40	26	3	0
1	f	21	137	5038.08	5038.66	583.309	310	400	376	525	141.354	8	26	3	0
1	f	21	138	5041.31	5041.96	649.922	324	439	366	546	114.948	24	25	3	0
1	f	21	139	5044.61	5045.06	449.965	285	425	340	558	143.924	12	25	3	0
1	f	21	140	5047.7	5048.21	516.624	213	443	315	604	190.591	18	25	3	0
1	f	21	141	5050.93	5051.53	599.973	360	199	494	344	197.436	24	25	3	0
1	f	21	142	5054.15	5054.71	566.628	262	314	328	428	131.727	41	25	3	0
1	f	21	143	5057.01	5057.75	733.212	743	282	776	414	136.062	5	25	3	0
1	f	21	144	5060.38	5061	616.581	712	286	781	446	174.244	89	25	3	0
1	f	21	145	5063.65	5064.41	766.596	697	286	805	445	192.211	94	25	3	0
1	f	21	146	5066.86	5067.56	699.929	668	250	792	423	212.85	49	25	3	0
1	f	21	147	5070.46	5071.16	699.926	697	250	770	383	151.717	48	25	3	0
1	f	21	148	5073.78	5074.51	733.268	731	289	791	411	135.956	33	25	3	0
1	f	21	149	5077.04	5077.94	899.927	723	295	779	442	157.305	89	25	3	0
1	f	21	150	5080.63	5081.26	633.306	711	279	788	433	172.177	37	25	3	0
1	f	21	151	5083.56	5084.28	716.448	796	352	827	409	64.8845	11	25	4	0
1	f	21	152	5086.58	5086.78	199.79	789	328	789	329	1	77	25	4	0
1	f	21	153	5089.68	5089.78	100.003	706	278	707	278	1	39	25	4	0
1	f	21	154	5092.74	5092.86	116.701	712	321	712	321	0	24	25	4	0
1	f	21	155	5095.58	5095.68	100.005	685	268	685	268	0	40	25	4	0
1	f	21	156	5098.71	5098.81	99.989	685	268	685	268	0	10	25	4	0
1	f	21	157	5101.91	5102.01	100.009	685	268	685	268	0	13	25	4	0
1	f	21	158	5104.84	5104.97	133.337	685	268	685	268	0	93	25	4	0
1	f	21	159	5107.74	5107.84	99.986	685	268	685	268	0	95	25	4	0
1	f	21	160	5110.69	5110.74	50.012	685	268	685	268	0	57	25	4	0
1	f	21	161	5113.39	5113.51	116.669	685	268	685	268	0	6	25	4	0
1	f	21	162	5116.17	5116.31	133.31	685	268	684	270	2.23607	23	25	4	0
1	f	21	163	5118.99	5119.11	116.69	694	264	694	264	0	35	25	4	0
1	f	21	164	5122.06	5122.17	116.661	694	264	694	264	0	81	25	4	0
1	f	21	165	5124.77	5124.89	116.654	694	264	694	264	0	2	25	4	0
1	f	21	166	5127.44	5127.54	99.994	694	264	694	264	0	4	25	4	0
1	f	21	167	5130.12	5130.22	99.99	694	264	694	264	0	17	25	4	0
1	f	21	168	5132.77	5132.87	99.962	694	264	694	264	0	64	25	4	0
1	f	21	169	5135.44	5135.54	99.957	694	264	694	264	0	72	25	4	0
1	f	21	170	5138.1	5138.2	99.989	694	264	694	264	0	64	25	4	0
1	f	21	171	5140.8	5140.89	83.325	694	264	694	264	0	45	25	4	0
1	f	21	172	5143.64	5143.67	33.404	694	264	694	264	0	54	25	4	0
1	f	21	173	5146.89	5147.02	133.313	694	264	694	264	0	29	25	4	0
1	f	21	174	5150.2	5150.37	166.659	694	264	694	264	0	74	25	4	0
1	f	21	175	5153.89	5154.02	133.33	694	264	694	264	0	19	25	4	0
1	f	21	176	5158.24	5158.32	83.347	694	264	694	264	0	68	25	4	0
1	f	21	177	5161.55	5161.69	133.352	694	264	694	264	0	18	25	4	0
1	f	21	178	5165.29	5165.4	116.601	694	264	694	264	0	36	25	4	0
1	f	21	179	5168.29	5168.42	133.368	694	264	694	264	0	62	25	4	0
1	f	21	180	5171.32	5171.43	116.622	694	264	694	264	0	77	25	4	0
1	f	21	181	5175.23	5175.38	149.976	694	264	694	264	0	8	25	4	0
1	f	21	182	5178.62	5178.72	99.98	694	264	694	264	0	92	25	4	0
1	f	21	183	5181.5	5181.63	133.299	694	264	694	264	0	77	25	4	0
1	f	21	184	5184.45	5184.6	149.987	694	264	694	265	1	48	25	4	0
1	f	21	185	5187.23	5187.37	133.366	694	265	694	265	0	43	25	4	0
1	f	21	186	5190.83	5191.03	200.031	694	265	694	265	0	44	25	4	0
1	f	21	187	5194.02	5194.15	133.291	694	265	694	265	0	30	25	4	0
1	f	21	188	5197.9	5198.08	183.314	694	265	694	265	0	50	25	4	0
1	f	21	189	5200.93	5201.05	116.656	694	265	694	265	0	51	25	4	0
1	f	21	190	5203.77	5203.85	83.322	694	265	694	265	0	81	25	4	0
1	f	21	191	5206.48	5206.96	483.248	453	260	507	331	89.202	79	25	4	0
1	f	21	192	5209.65	5210.11	466.63	428	261	547	376	165.487	64	25	4	0
1	f	21	193	5212.65	5213.03	383.308	460	282	554	381	136.517	37	25	4	0
1	f	21	194	5215.73	5216.15	416.634	545	332	617	461	147.733	80	25	4	0
1	f	21	195	5218.8	5219.21	416.649	555	353	607	478	135.385	53	25	4	0
1	f	21	196	5222.51	5223.06	549.953	548	372	551	416	44.1022	35	25	4	0
1	f	21	197	5225.98	5226.53	549.945	545	347	565	416	71.8401	93	25	4	0
1	f	21	198	5229.16	5229.63	466.615	538	338	580	442	112.161	87	25	4	0
1	f	21	199	5232.25	5232.7	449.961	560	319	595	426	112.579	54	25	4	0
1	f	21	200	5235.3	5235.86	566.586	575	352	610	478	130.771	62	25	4	0
1	f	21	201	5250.24	5250.69	449.969	614	306	675	416	125.782	58	25	5	0
1	f	21	202	5253.24	5253.68	433.288	567	320	663	426	143.01	21	25	5	0
1	f	21	203	5256.16	5256.56	399.973	609	317	698	437	149.402	30	25	5	0
1	f	21	204	5259.08	5259.46	383.298	604	355	632	403	55.5698	47	25	5	0
1	f	21	205	5262.04	5262.44	399.93	631	334	682	423	102.577	23	25	5	0
1	f	21	206	5264.91	5265.33	416.607	217	383	276	475	109.293	84	25	5	0
1	f	21	207	5267.93	5268.33	399.975	222	390	269	483	104.202	19	25	5	0
1	f	21	208	5270.94	5271.33	383.318	211	371	294	502	155.081	22	25	5	0
1	f	21	209	5273.79	5274.18	383.318	448	473	487	526	65.8027	17	25	5	0
1	f	21	210	5276.58	5276.91	333.29	293	615	333	671	68.8186	23	25	5	0
1	f	21	211	5279.21	5279.89	683.155	335	192	406	297	126.752	43	25	5	0
1	f	21	212	5282.19	5282.87	683.136	296	255	390	352	135.074	31	25	5	0
1	f	21	213	5285.17	5286.09	916.44	314	285	350	359	82.2922	91	25	5	0
1	f	21	214	5288.4	5289.01	609.827	308	297	338	357	67.082	43	25	5	0
1	f	21	215	5291.31	5291.87	566.427	319	314	335	355	44.0114	18	25	5	0
1	f	21	216	5294.17	5294.36	183.218	216	292	219	295	4.24264	90	25	5	0
1	f	21	217	5297.76	5298.27	516.599	496	211	531	248	50.9313	97	25	5	0
1	f	21	218	5300.94	5301.39	449.961	511	224	543	268	54.4059	43	25	5	0
1	f	21	219	5303.99	5304.37	383.303	528	220	551	258	44.4185	11	25	5	0
1	f	21	220	5306.96	5307.37	416.632	556	191	609	265	91.022	26	25	5	0
1	f	21	221	5309.68	5310.26	574.537	767	339	806	409	80.1311	40	25	5	0
1	f	21	222	5312.79	5313.37	583.268	766	343	803	401	68.7968	59	25	5	0
1	f	21	223	5315.97	5316.3	333.308	739	333	744	352	19.6469	26	25	5	0
1	f	21	224	5318.6	5319.1	499.787	659	457	666	472	16.5529	60	25	5	0
1	f	21	225	5321.41	5321.75	340.423	626	419	651	463	50.6063	70	25	5	0
1	f	21	226	5324.35	5324.89	533.27	625	405	664	470	75.8024	22	25	5	0
1	f	21	227	5327.52	5327.99	466.671	624	389	665	458	80.2621	12	25	5	0
1	f	21	228	5330.57	5330.94	366.639	578	477	600	506	36.4005	29	25	5	0
1	f	21	229	5333.74	5333.8	66.665	669	470	669	470	0	32	25	5	0
1	f	21	230	5336.4	5336.49	83.334	668	387	668	387	0	42	25	5	0
1	f	21	231	5339.72	5340.22	499.924	632	402	685	441	65.8027	50	25	5	0
1	f	21	232	5343.62	5344.07	449.893	304	307	372	362	87.4586	8	25	5	0
1	f	21	233	5346.64	5346.85	216.638	355	241	369	282	43.3244	26	25	5	0
1	f	21	234	5349.43	5350.12	683.282	565	221	677	324	152.161	79	25	5	0
1	f	21	235	5352.78	5353.62	833.26	590	247	672	346	128.55	3	25	5	0
1	f	21	236	5356.4	5356.85	449.958	629	274	699	376	123.709	92	25	5	0
1	f	21	237	5359.82	5361.18	1366.51	630	277	697	399	139.187	72	25	5	0
1	f	21	238	5363.95	5365.08	1133.22	647	261	706	385	137.321	48	25	5	0
1	f	21	239	5367.92	5368.87	949.899	656	268	717	396	141.792	57	25	5	0
1	f	21	240	5371.57	5373	1433.19	662	271	711	410	147.384	23	25	5	0
1	f	21	241	5375.55	5376.52	966.564	670	281	726	412	142.468	45	25	5	0
1	f	21	242	5379.07	5380.13	1066.55	687	267	747	398	144.087	95	25	5	0
1	f	21	243	5382.63	5384.1	1466.52	677	273	752	412	157.943	54	25	5	0
1	f	21	244	5386.5	5387.43	933.178	699	251	752	380	139.463	52	25	5	0
1	f	21	245	5389.96	5391.26	1299.87	701	246	755	379	143.544	23	25	5	0
1	f	21	246	5393.73	5394.76	1033.25	675	302	746	410	129.248	48	25	5	0
1	f	21	247	5397.25	5398.03	783.252	719	310	804	422	140.602	62	25	5	0
1	f	21	248	5400.58	5401.41	833.242	768	331	845	446	138.398	67	25	5	0
1	f	21	249	5404.05	5404.96	916.585	787	310	857	441	148.529	39	25	5	0
1	f	21	250	5407.48	5408.13	649.94	703	323	774	430	128.413	36	25	5	0
1	f	21	251	5410.51	5411.43	916.583	681	225	728	320	105.991	98	25	6	0
1	f	21	252	5413.88	5414.83	949.911	697	236	753	349	126.115	4	25	6	0
1	f	21	253	5417.18	5418.11	933.212	666	235	720	345	122.54	88	25	6	0
1	f	21	254	5420.61	5421.46	849.885	660	235	717	345	123.891	90	25	6	0
1	f	21	255	5423.86	5425.14	1283.19	649	234	714	360	141.778	79	25	6	0
1	f	21	256	5427.76	5428.69	933.223	649	234	719	356	140.656	10	25	6	0
1	f	21	257	5431.18	5432.16	983.249	662	238	719	350	125.67	26	25	6	0
1	f	21	258	5434.61	5435.89	1283.23	654	242	718	352	127.264	33	25	6	0
1	f	21	259	5438.51	5439.06	549.938	397	232	487	326	130.138	67	25	6	0
1	f	21	260	5441.66	5442.53	866.577	379	237	459	343	132.801	14	25	6	0
1	f	21	261	5444.99	5445.54	549.965	449	221	518	317	118.224	71	25	6	0
1	f	21	262	5448.11	5448.71	599.935	494	223	561	335	130.511	11	25	6	0
1	f	21	263	5451.19	5452.06	866.6	281	307	369	373	110	65	25	6	0
1	f	21	264	5454.66	5455.36	699.88	293	361	385	446	125.256	49	25	6	0
1	f	21	265	5457.81	5458.71	899.92	299	372	375	453	111.072	77	25	6	0
1	f	21	266	5461.26	5461.99	733.267	318	386	418	478	135.882	71	25	6	0
1	f	21	267	5464.52	5465.27	749.908	344	394	437	505	144.81	89	25	6	0
1	f	21	268	5467.62	5468.92	1299.85	356	405	429	532	146.485	88	25	6	0
1	f	21	269	5471.56	5472.61	1049.91	364	414	428	529	131.609	33	25	6	0
1	f	21	270	5475.16	5475.97	816.585	374	419	453	540	144.506	69	25	6	0
1	f	21	271	5478.47	5479.27	799.884	394	424	501	569	180.205	20	25	6	0
1	f	21	272	5481.57	5482.52	949.773	436	472	495	576	119.57	3	25	6	0
1	f	21	273	5484.82	5485.66	833.148	363	492	439	559	101.316	74	25	6	0
1	f	21	274	5488.22	5488.84	616.601	316	369	408	488	150.416	50	25	6	0
1	f	21	275	5491.35	5491.94	583.289	300	413	430	526	172.247	48	25	6	0
1	f	21	276	5494.97	5495.49	516.624	368	385	483	513	172.073	90	25	6	0
1	f	21	277	5498.3	5498.95	649.934	393	402	526	574	217.424	60	25	6	0
1	f	21	278	5501.5	5502.1	599.95	415	423	587	620	261.521	61	25	6	0
1	f	21	279	5504.42	5505.1	683.199	435	432	559	587	198.497	85	25	6	0
1	f	21	280	5507.67	5508.24	566.602	444	440	568	599	201.636	80	25	6	0
1	f	21	281	5510.77	5511.42	649.927	465	454	581	622	204.157	57	25	6	0
1	f	21	282	5514	5514.69	683.24	465	463	608	610	205.08	18	25	6	0
1	f	21	283	5517.17	5517.85	683.2	464	466	574	609	180.413	24	25	6	0
1	f	21	284	5520.59	5521.15	566.672	677	485	782	617	168.668	88	25	6	0
1	f	21	285	5523.82	5524.32	499.977	696	497	776	595	126.507	3	25	6	0
1	f	21	286	5526.88	5527.58	699.949	723	543	818	650	143.087	49	25	6	0
1	f	21	287	5530.53	5531.03	499.941	814	502	862	633	139.517	17	25	6	0
1	f	21	288	5533.6	5534.05	449.936	726	487	798	623	153.883	97	25	6	0
1	f	21	289	5536.48	5537	516.645	734	504	824	636	159.762	71	25	6	0
1	f	21	290	5539.3	5539.78	483.151	733	516	793	606	108.167	50	25	6	0
1	f	21	291	5542.23	5542.77	533.321	737	517	849	633	161.245	47	25	6	0
1	f	21	292	5545.38	5545.92	533.312	747	490	866	617	174.04	6	25	6	0
1	f	21	293	5548.45	5548.95	499.949	748	517	832	627	138.405	68	25	6	0
1	f	21	294	5551.5	5552.18	683.207	764	541	831	646	124.555	4	25	6	0
1	f	21	295	5554.52	5554.95	433.211	771	486	839	606	137.928	7	25	6	0
1	f	21	296	5557.25	5557.78	533.201	241	455	363	557	159.022	52	25	6	0
1	f	21	297	5560.26	5561.05	783.263	276	506	379	637	166.643	10	25	6	0
1	f	21	298	5563.41	5563.93	516.627	282	341	389	476	172.261	81	25	6	0
1	f	21	299	5566.46	5566.9	433.305	312	315	411	447	165	81	25	6	0
1	f	21	300	5569.55	5570	449.972	336	329	402	456	143.126	72	25	6	0
1	f	21	301	5574.91	5575.45	533.254	365	396	445	525	151.793	15	25	7	0
1	f	21	302	5578.01	5578.65	633.26	388	406	451	536	144.461	65	25	7	0
1	f	21	303	5581.26	5581.81	549.947	364	435	431	571	151.608	51	25	7	0
1	f	21	304	5584.41	5584.85	433.346	426	265	480	433	176.465	96	25	7	0
1	f	21	305	5587.43	5587.86	433.313	397	256	495	463	229.026	64	25	7	0
1	f	21	306	5590.41	5590.78	366.591	334	362	525	579	289.085	79	25	7	0
1	f	21	307	5593.21	5593.75	533.274	362	410	446	556	168.44	45	25	7	0
1	f	21	308	5596.44	5596.84	399.935	427	451	513	600	172.038	43	25	7	0
1	f	21	309	5599.33	5599.71	383.308	335	401	487	599	249.616	82	25	7	0
1	f	21	310	5602.01	5602.79	783.121	395	582	474	733	170.417	8	25	7	0
1	f	21	311	5605.54	5605.99	449.92	255	328	454	547	295.909	13	25	7	0
1	f	21	312	5608.29	5608.68	383.202	448	367	527	535	185.648	17	25	7	0
1	f	21	313	5611.74	5612.11	366.639	251	391	365	561	204.685	39	25	7	0
1	f	21	314	5614.41	5614.88	466.483	663	558	771	658	147.187	82	25	7	0
1	f	21	315	5617.19	5617.68	483.172	700	589	779	694	131.4	80	25	7	0
1	f	21	316	5620.16	5620.58	416.64	722	609	799	717	132.639	6	25	7	0
1	f	21	317	5622.88	5622.93	49.883	817	620	817	620	0	40	25	7	0
1	f	21	318	5625.23	5625.74	516.462	744	598	794	668	86.0233	52	25	7	0
1	f	21	319	5628.04	5628.44	399.842	366	501	451	587	120.917	41	25	7	0
1	f	21	320	5630.75	5631.04	293.146	441	286	520	361	108.931	65	25	7	0
1	f	21	321	5633.35	5633.69	344.372	818	378	858	425	61.7171	62	25	7	0
1	f	21	322	5636.21	5636.56	349.971	647	270	757	399	169.532	29	25	7	0
1	f	21	323	5638.94	5639.29	349.946	756	389	793	465	84.5281	43	25	7	0
1	f	21	324	5642.12	5642.32	199.964	634	405	712	476	105.475	2	25	7	0
1	f	21	325	5644.91	5645.07	166.706	671	410	677	423	14.3178	97	25	7	0
1	f	21	326	5647.56	5647.82	266.614	671	410	710	478	78.3901	17	25	7	0
1	f	21	327	5650.12	5650.36	233.151	739	500	753	529	32.2025	11	25	7	0
1	f	21	328	5652.87	5653.22	349.994	673	375	808	507	188.809	37	25	7	0
1	f	21	329	5655.97	5656.27	299.966	205	403	300	499	135.059	20	25	7	0
1	f	21	330	5658.87	5659.17	299.979	303	494	343	539	60.208	48	25	7	0
1	f	21	331	5661.72	5662.04	316.63	392	219	436	306	97.4936	34	25	7	0
1	f	21	332	5664.46	5664.82	366.636	755	282	841	414	157.544	94	25	7	0
1	f	21	333	5667.4	5667.72	316.631	707	281	824	459	213.009	91	25	7	0
1	f	21	334	5670.34	5670.65	316.636	708	305	806	494	212.897	5	25	7	0
1	f	21	335	5673.15	5673.45	299.94	720	261	778	399	149.693	73	25	7	0
1	f	21	336	5675.76	5676.12	357.755	702	344	763	454	125.782	27	25	7	0
1	f	21	337	5678.43	5678.55	124.569	842	351	842	352	1	42	25	7	0
1	f	21	338	5680.85	5681.17	316.536	853	380	885	421	52.0096	54	25	7	0
1	f	21	339	5683.55	5683.95	399.946	747	221	810	357	149.883	93	25	7	0
1	f	21	340	5686.52	5686.92	399.959	713	196	787	343	164.575	41	25	7	0
1	f	21	341	5690.57	5691.02	449.962	787	340	834	436	106.888	97	25	7	0
1	f	21	342	5693.47	5693.84	366.619	786	327	829	449	129.356	30	25	7	0
1	f	21	343	5696.44	5696.8	366.621	782	344	815	480	139.946	69	25	7	0
1	f	21	344	5699.17	5699.65	483.285	778	377	801	484	109.444	66	25	7	0
1	f	21	345	5702.08	5702.43	349.945	752	439	802	530	103.832	53	25	7	0
1	f	21	346	5704.83	5705.23	399.962	741	234	799	346	126.127	69	25	7	0
1	f	21	347	5707.9	5708.53	633.29	765	275	788	413	139.904	66	25	7	0
1	f	21	348	5710.83	5711.53	699.791	760	382	840	543	179.78	18	25	7	0
1	f	21	349	5713.83	5714	166.48	798	418	798	418	0	13	25	7	0
1	f	21	350	5716.3	5716.43	133.209	787	422	788	422	1	99	25	7	0
1	f	21	351	5719.47	5719.95	483.281	741	322	828	482	182.124	17	25	8	0
1	f	21	352	5722.25	5722.52	266.461	806	507	809	512	5.83095	3	25	8	0
1	f	21	353	5724.82	5725.12	299.822	781	504	835	565	81.4678	56	25	8	0
1	f	21	354	5727.88	5728.25	366.629	686	432	764	530	125.252	87	25	8	0
1	f	21	355	5730.55	5730.85	299.796	761	420	824	495	97.949	66	25	8	0
1	f	21	356	5733.15	5733.35	199.814	818	412	824	424	13.4164	19	25	8	0
1	f	21	357	5735.67	5736.22	549.827	759	386	815	456	89.6437	37	25	8	0
1	f	21	358	5738.52	5738.65	125.074	832	419	837	427	9.43398	46	25	8	0
1	f	21	359	5740.95	5741.15	199.824	720	403	721	404	1.41421	97	25	8	0
1	f	21	360	5743.45	5743.81	366.539	725	403	804	485	113.864	15	25	8	0
1	f	21	361	5746.3	5746.38	83.287	736	427	735	427	1	85	25	8	0
1	f	21	362	5748.86	5748.96	100.012	743	419	743	419	0	64	25	8	0
1	f	21	363	5751.55	5751.61	66.648	743	419	743	419	0	37	25	8	0
1	f	21	364	5754.13	5754.2	66.654	718	431	718	431	0	19	25	8	0
1	f	21	365	5756.71	5756.81	100.007	722	419	722	419	0	42	25	8	0
1	f	21	366	5759.26	5759.35	83.305	722	419	722	419	0	48	25	8	0
1	f	21	367	5761.88	5761.98	100.006	722	419	722	419	0	12	25	8	0
1	f	21	368	5764.51	5764.61	100.018	722	419	722	419	0	58	25	8	0
1	f	21	369	5767.08	5767.15	66.619	722	419	722	419	0	22	25	8	0
1	f	21	370	5769.68	5769.75	66.673	722	419	722	419	0	38	25	8	0
1	f	21	371	5772.23	5772.29	66.658	878	480	878	480	0	58	25	8	0
1	f	21	372	5774.73	5775.03	299.968	465	204	585	287	145.908	25	25	8	0
1	f	21	373	5777.59	5777.83	233.318	646	305	665	351	49.7695	29	25	8	0
1	f	21	374	5780.43	5780.91	483.346	665	351	696	467	120.071	61	25	8	0
1	f	21	375	5783.33	5783.66	333.275	759	290	765	367	77.2334	26	25	8	0
1	f	21	376	5786.34	5786.43	83.323	765	367	765	367	0	82	25	8	0
1	f	21	377	5788.98	5789.04	66.649	765	367	765	367	0	97	25	8	0
1	f	21	378	5791.59	5791.66	66.662	747	361	747	361	0	72	25	8	0
1	f	21	379	5794.08	5794.14	66.648	744	363	744	363	0	34	25	8	0
1	f	21	380	5796.58	5796.84	266.667	722	307	746	378	74.9466	58	25	8	0
1	f	21	381	5799.41	5799.76	349.968	744	378	745	436	58.0086	11	25	8	0
1	f	21	382	5802.23	5802.51	283.291	612	423	620	460	37.855	90	25	8	0
1	f	21	383	5805.08	5805.44	366.62	614	451	636	514	66.7308	87	25	8	0
1	f	21	384	5808.06	5808.52	466.651	629	494	633	542	48.1664	81	25	8	0
1	f	21	385	5810.91	5811.26	349.942	631	538	645	594	57.7235	26	25	8	0
1	f	21	386	5813.56	5813.91	343.027	771	582	813	666	93.9149	59	25	8	0
1	f	21	387	5816.32	5817.02	699.937	287	352	753	671	564.727	2	25	8	0
1	f	21	388	5819.54	5819.92	383.3	525	367	875	737	509.313	42	25	8	0
1	f	21	389	5822.41	5822.81	399.461	535	321	632	535	234.957	31	25	8	0
1	f	21	390	5825.26	5825.72	466.643	547	382	713	767	419.262	16	25	8	0
1	f	21	391	5828.39	5829.56	1166.59	49	118	1023	767	1170.42	18	25	8	0
1	f	21	392	5831.86	5831.87	16.694	538	675	538	675	0	42	25	8	0
1	f	21	393	5834.67	5835.09	416.607	91	382	422	492	348.799	9	25	8	0
1	f	21	394	5837.4	5837.67	274.191	462	478	586	568	153.219	59	25	8	0
1	f	21	395	5839.97	5840.02	49.877	638	637	638	637	0	47	25	8	0
1	f	21	396	5842.32	5842.55	233.12	572	615	580	642	28.1603	69	25	8	0
1	f	21	397	5845.04	5845.3	266.641	416	261	494	368	132.412	69	25	8	0
1	f	21	398	5847.84	5848.05	216.631	555	248	564	353	105.385	63	25	8	0
1	f	21	399	5850.9	5851.14	233.308	564	353	562	451	98.0204	3	25	8	0
1	f	21	400	5853.6	5853.87	266.627	657	310	698	464	159.364	7	25	8	0
1	f	21	401	5860.24	5860.6	366.624	367	361	417	449	101.213	32	25	9	0
1	f	21	402	5863.02	5863.35	333.281	649	385	749	526	172.861	53	25	9	0
1	f	21	403	5865.92	5866.14	216.617	731	378	766	475	103.121	65	25	9	0
1	f	21	404	5868.64	5869.02	383.307	686	341	750	481	153.935	40	25	9	0
1	f	21	405	5871.45	5871.79	333.238	661	374	717	531	166.688	81	25	9	0
1	f	21	406	5874.27	5874.55	283.219	659	416	726	590	186.454	71	25	9	0
1	f	21	407	5877.24	5877.54	299.953	641	446	729	620	194.987	96	25	9	0
1	f	21	408	5880	5880.42	416.606	650	504	741	691	207.966	53	25	9	0
1	f	21	409	5882.8	5883.1	300.008	669	492	719	619	136.488	32	25	9	0
1	f	21	410	5885.55	5885.95	399.95	654	443	726	581	155.653	10	25	9	0
1	f	21	411	5888.45	5888.85	399.963	668	513	779	703	220.048	60	25	9	0
1	f	21	412	5891.25	5891.53	283.329	625	375	758	656	310.886	77	25	9	0
1	f	21	413	5894.27	5894.63	366.633	666	407	773	689	301.617	42	25	9	0
1	f	21	414	5897.08	5897.37	283.296	675	485	763	753	282.078	9	25	9	0
1	f	21	415	5899.8	5900.13	333.31	679	468	742	645	187.878	26	25	9	0
1	f	21	416	5902.7	5903.08	383.296	605	500	710	722	245.579	15	25	9	0
1	f	21	417	5906.15	5906.4	249.966	694	526	827	767	275.264	28	25	9	0
1	f	21	418	5908.85	5909.13	283.268	450	278	583	453	219.804	44	25	9	0
1	f	21	419	5912.05	5912.42	366.599	574	290	683	481	219.914	52	25	9	0
1	f	21	420	5915.05	5915.41	366.655	589	309	708	483	210.801	45	25	9	0
1	f	21	421	5918.38	5918.73	349.917	658	328	749	572	260.417	87	25	9	0
1	f	21	422	5921.55	5921.91	366.643	649	366	742	579	232.418	51	25	9	0
1	f	21	423	5924.75	5925.08	333.325	732	361	814	573	227.306	93	25	9	0
1	f	21	424	5927.75	5928.13	383.275	745	405	820	635	241.919	63	25	9	0
1	f	21	425	5930.93	5931.26	333.339	757	412	817	567	166.208	95	25	9	0
1	f	21	426	5934.21	5934.6	383.326	765	438	818	555	128.445	24	25	9	0
1	f	21	427	5937.36	5937.78	416.646	781	387	844	578	201.122	67	25	9	0
1	f	21	428	5940.68	5941.01	333.274	759	421	818	529	123.065	29	25	9	0
1	f	21	429	5943.76	5944.2	433.307	753	429	760	591	162.151	67	25	9	0
1	f	21	430	5947.08	5947.48	399.961	737	461	791	646	192.72	69	25	9	0
1	f	21	431	5950.04	5950.43	383.267	785	411	805	556	146.373	7	25	9	0
1	f	21	432	5952.88	5953.21	333.351	742	405	766	589	185.559	25	25	9	0
1	f	21	433	5955.54	5955.89	349.938	706	466	739	576	114.843	22	25	9	0
1	f	21	434	5958.51	5959.18	666.612	234	0	271	175	178.869	66	25	9	0
1	f	21	435	5961.64	5961.98	333.282	103	252	172	327	101.912	84	25	9	0
1	f	21	436	5964.39	5964.64	250	137	278	178	374	104.389	34	25	9	0
1	f	21	437	5967.21	5967.31	99.987	139	404	139	404	0	77	25	9	0
1	f	21	438	5969.79	5969.89	99.991	135	395	135	395	0	67	25	9	0
1	f	21	439	5972.31	5972.38	66.617	135	395	135	395	0	1	25	9	0
1	f	21	440	5974.84	5974.93	83.328	135	395	135	395	0	60	25	9	0
1	f	21	441	5977.24	5977.38	133.218	135	395	135	395	0	38	25	9	0
1	f	21	442	5979.89	5979.96	66.675	180	270	180	270	0	91	25	9	0
1	f	21	443	5982.39	5982.48	83.306	180	270	180	270	0	0	25	9	0
1	f	21	444	5984.92	5985.01	83.329	180	270	180	270	0	46	25	9	0
1	f	21	445	5987.56	5987.64	83.331	180	270	177	276	6.7082	42	25	9	0
1	f	21	446	5990.31	5990.42	116.597	177	276	175	281	5.38516	46	25	9	0
1	f	21	447	5992.94	5993.02	83.372	175	281	172	285	5	76	25	9	0
1	f	21	448	5995.52	5995.61	83.315	172	285	172	285	0	32	25	9	0
1	f	21	449	5998.26	5998.54	283.276	232	343	264	415	78.7909	78	25	9	0
1	f	21	450	6001.02	6001.29	266.647	258	403	280	453	54.626	47	25	9	0
1	f	21	451	6003.74	6004.11	366.681	270	404	292	473	72.4224	4	25	10	0
1	f	21	452	6006.67	6007.06	383.298	286	450	299	511	62.3699	17	25	10	0
1	f	21	453	6009.51	6009.69	183.304	277	248	277	248	0	71	25	10	0
1	f	21	454	6012.14	6012.27	133.341	277	248	277	248	0	47	25	10	0
1	f	21	455	6014.71	6014.87	166.645	275	255	274	260	5.09902	15	25	10	0
1	f	21	456	6017.27	6017.42	149.975	274	260	274	260	0	34	25	10	0
1	f	21	457	6019.9	6020.02	116.731	274	260	274	260	0	60	25	10	0
1	f	21	458	6022.52	6022.64	116.639	274	260	274	260	0	19	25	10	0
1	f	21	459	6025.09	6025.19	99.955	274	260	274	262	2	73	25	10	0
1	f	21	460	6027.67	6027.75	83.34	274	262	274	262	0	24	25	10	0
1	f	21	461	6030.52	6030.62	99.963	270	288	271	289	1.41421	91	25	10	0
1	f	21	462	6033.09	6033.5	416.606	271	289	314	390	109.772	27	25	10	0
1	f	21	463	6035.85	6036.2	349.949	295	327	320	415	91.4822	76	25	10	0
1	f	21	464	6038.67	6039.02	349.92	315	403	340	495	95.3362	19	25	10	0
1	f	21	465	6041.52	6041.87	350.007	375	307	400	388	84.7703	28	25	10	0
1	f	21	466	6044.3	6044.69	383.282	287	431	334	518	98.8838	9	25	10	0
1	f	21	467	6047.15	6047.55	399.961	399	530	570	728	261.62	57	25	10	0
1	f	21	468	6050.44	6050.82	383.288	499	311	573	443	151.327	68	25	10	0
1	f	21	469	6053.67	6054.02	349.983	511	351	547	495	148.432	54	25	10	0
1	f	21	470	6056.77	6057.1	333.288	561	302	642	451	169.594	42	25	10	0
1	f	21	471	6059.41	6059.83	426.303	675	370	692	472	103.407	64	25	10	0
1	f	21	472	6062.3	6063.08	783.215	692	472	684	474	8.24621	64	25	10	0
1	f	21	473	6065.39	6065.57	173.534	573	500	439	504	134.06	67	25	10	0
1	f	21	474	6067.87	6068.02	149.811	520	528	519	529	1.41421	63	25	10	0
1	f	21	475	6073.3	6073.38	83.312	578	477	578	477	0	94	25	10	0
1	f	21	476	6075.93	6076.02	83.335	578	477	578	477	0	21	25	10	0
1	f	21	477	6078.53	6078.9	366.626	669	383	622	486	113.217	70	25	10	0
1	f	21	478	6081.35	6081.8	449.952	622	486	644	574	90.7083	23	25	10	0
1	f	21	479	6084.23	6084.62	383.321	672	369	714	483	121.491	12	25	10	0
1	f	21	480	6087.02	6087.43	416.663	670	460	727	611	161.4	60	25	10	0
1	f	21	481	6089.82	6090.32	499.94	658	516	720	660	156.78	45	25	10	0
1	f	21	482	6092.76	6093.03	266.562	659	513	696	638	130.361	45	25	10	0
1	f	21	483	6095.34	6095.51	176.459	749	489	754	512	23.5372	66	25	10	0
1	f	21	484	6097.81	6097.85	33.258	756	608	756	608	0	76	25	10	0
1	f	21	485	6103.63	6103.7	66.672	713	605	713	605	0	35	25	10	0
1	f	21	486	6106.05	6106.13	83.27	516	594	516	594	0	66	25	10	0
1	f	21	487	6108.53	6108.65	116.664	633	517	633	517	0	41	25	10	0
1	f	21	488	6111	6111.3	299.946	633	517	657	616	101.868	83	25	10	0
1	f	21	489	6113.66	6113.98	316.656	637	579	686	686	117.686	82	25	10	0
1	f	21	490	6116.51	6116.78	266.6	638	596	688	699	114.495	25	25	10	0
1	f	21	491	6119.2	6119.48	283.255	671	405	727	579	182.789	61	25	10	0
1	f	21	492	6121.93	6122.25	316.557	669	504	702	660	159.452	58	25	10	0
1	f	21	493	6124.7	6124.96	266.645	681	361	685	546	185.043	54	25	10	0
1	f	21	494	6129.53	6129.99	466.622	616	439	614	473	34.0588	86	25	10	0
1	f	21	495	6132.86	6133.14	283.262	599	449	622	592	144.838	26	25	10	0
1	f	21	496	6135.56	6135.79	233.317	220	462	371	639	232.659	31	25	10	0
1	f	21	497	6138.09	6138.31	216.545	483	511	516	641	134.123	12	25	10	0
1	f	21	498	6141.08	6141.14	66.661	715	447	715	447	0	93	25	10	0
1	f	21	499	6143.69	6143.99	299.999	633	422	689	544	134.239	64	25	10	0
1	f	21	500	6146.39	6146.73	333.211	702	406	763	592	195.747	47	25	10	0
2	f	21	1	23998.7	24000.9	2199.84	378	226	558	420	264.643	82	31	1	0
2	f	21	2	24006.5	24009.6	3049.79	302	387	498	463	210.219	57	29	1	0
2	f	21	3	24014.7	24019.6	4899.66	312	189	379	495	313.249	78	29	1	0
2	f	21	4	24023	24028.2	5132.98	238	190	252	428	238.411	33	28	1	0
2	f	21	5	24032.7	24034.5	1749.88	294	196	349	391	202.608	22	26	1	0
2	f	21	6	24037.8	24042	4199.71	331	448	584	565	278.744	31	26	1	0
2	f	21	7	24045.8	24048.4	2633.15	224	424	559	638	397.519	58	26	1	0
2	f	21	8	24051.1	24052.5	1433.23	250	97	630	521	569.365	82	26	1	0
2	f	21	9	24056.7	24059.5	2733.15	360	366	706	653	449.539	29	26	1	0
2	f	21	10	24063.1	24064.9	1799.88	379	365	689	535	353.553	40	26	1	0
2	f	21	11	24067.6	24069.3	1733.22	305	347	378	451	127.063	85	26	1	0
2	f	21	12	24072.3	24075.1	2799.81	287	368	415	514	194.165	61	26	1	0
2	f	21	13	24077.9	24079.6	1716.55	278	374	370	469	132.246	98	27	1	0
2	f	21	14	24082.3	24084.2	1816.54	267	380	349	457	112.486	20	26	1	0
2	f	21	15	24086.5	24088.4	1916.53	234	309	430	449	240.865	82	27	1	0
2	f	21	16	24091.3	24092.9	1583.22	257	257	331	332	105.361	67	27	1	0
2	f	21	17	24095.5	24097.5	1999.86	306	248	551	482	338.793	25	27	1	0
2	f	21	18	24100.3	24101.4	1133.26	314	371	439	457	151.727	47	26	1	0
2	f	21	19	24104.2	24106.3	2099.86	322	369	463	407	146.031	40	26	1	0
2	f	21	20	24109.7	24111.1	1433.25	26	32	943	766	1174.58	59	26	1	0
2	f	21	21	24114	24114.7	749.948	122	133	295	295	237.008	79	27	1	0
2	f	21	22	24117.4	24118.6	1199.92	186	360	399	517	264.609	10	26	1	0
2	f	21	23	24121.4	24122.5	1116.6	559	359	595	471	117.644	81	26	1	0
2	f	21	24	24125.2	24126.5	1299.91	566	356	626	514	169.009	83	27	1	0
2	f	21	25	24129.6	24130.8	1216.58	572	355	612	466	117.987	35	26	1	0
2	f	21	26	24133.4	24135.2	1716.55	542	356	681	600	280.815	43	26	1	0
2	f	21	27	24137.7	24138.6	816.614	588	397	604	538	141.905	57	26	1	0
2	f	21	28	24140.9	24141	166.641	515	445	515	445	0	69	26	1	0
2	f	21	29	24144.1	24144.2	116.658	425	316	423	316	2	74	27	1	0
2	f	21	30	24147.2	24147.3	99.99	516	297	516	297	0	75	27	1	0
2	f	21	31	24150.1	24150.2	133.322	397	302	397	302	0	39	27	1	0
2	f	21	32	24152.5	24155.2	2666.46	466	374	688	678	376.431	43	26	1	0
2	f	21	33	24157.5	24158.7	1183.24	416	392	444	468	80.9938	95	27	1	0
2	f	21	34	24161	24162.1	1149.91	412	405	429	469	66.2193	57	27	1	0
2	f	21	35	24164.7	24164.9	133.324	403	411	403	411	0	84	27	1	0
2	f	21	36	24167.2	24169	1833.21	458	404	724	650	362.315	27	27	1	0
2	f	21	37	24172.4	24173.3	949.935	349	344	431	421	112.486	62	27	1	0
2	f	21	38	24178.1	24179.6	1466.58	388	246	484	373	159.201	58	27	1	0
2	f	21	39	24182.3	24184	1699.88	426	322	621	486	254.796	95	27	1	0
2	f	21	40	24187.3	24189	1733.21	398	345	484	416	111.521	9	27	1	0
2	f	21	41	24191.3	24192.5	1133.25	417	298	630	481	280.817	50	27	1	0
2	f	21	42	24195.1	24196	866.606	365	301	366	360	59.0085	52	27	1	0
2	f	21	43	24198.3	24198.8	499.96	397	398	397	398	0	9	26	1	0
2	f	21	44	24202.1	24202.3	133.321	306	280	305	280	1	90	27	1	0
2	f	21	45	24204.6	24205.3	716.61	270	248	365	326	122.919	88	27	1	0
2	f	21	46	24208.4	24209.6	1116.59	322	277	358	330	64.0703	43	27	1	0
2	f	21	47	24212.7	24212.8	133.325	309	267	309	267	0	77	27	1	0
2	f	21	48	24215.1	24216.7	1599.88	314	290	384	401	131.229	15	27	1	0
2	f	21	49	24219.4	24220.3	899.939	290	271	454	501	282.482	61	27	1	0
2	f	21	50	24222.6	24223.8	1149.91	585	209	567	434	225.719	26	26	1	0
2	f	21	51	24226.1	24226.7	599.949	280	313	294	339	29.5296	44	26	2	0
2	f	21	52	24229	24229	49.996	274	298	274	298	0	84	27	2	0
2	f	21	53	24231.3	24233.8	2499.82	281	327	402	358	124.908	19	26	2	0
2	f	21	54	24236.5	24236.6	133.324	344	316	344	316	0	30	26	2	0
2	f	21	55	24238.9	24239.5	649.95	329	324	430	397	124.619	48	26	2	0
2	f	21	56	24241.8	24242.5	699.947	317	311	434	418	158.55	33	26	2	0
2	f	21	57	24245.2	24245.8	616.618	311	302	570	541	352.423	79	26	2	0
2	f	21	58	24248.5	24250	1533.23	355	329	1023	680	754.603	98	26	2	0
2	f	21	59	24253.3	24253.4	133.321	299	438	299	438	0	16	26	2	0
2	f	21	60	24256.2	24258.5	2316.51	228	302	1023	767	921.005	23	26	2	0
2	f	21	61	24261.9	24262	116.591	212	321	212	321	0	70	26	2	0
2	f	21	62	24264.3	24264.5	183.315	386	368	386	368	0	37	26	2	0
2	f	21	63	24266.8	24267.6	833.261	371	337	402	409	78.3901	96	26	2	0
2	f	21	64	24270.1	24271.1	999.929	389	348	393	397	49.163	96	26	2	0
2	f	21	65	24273.8	24275.1	1266.58	363	350	380	398	50.9215	64	26	2	0
2	f	21	66	24277.6	24280	2383.17	340	365	361	448	85.6154	85	27	2	0
2	f	21	67	24282.9	24284.8	1883.2	339	382	371	463	87.0919	40	26	2	0
2	f	21	68	24287.3	24288.3	949.934	306	362	465	546	243.181	63	27	2	0
2	f	21	69	24290.9	24291.9	999.932	730	227	603	345	173.358	98	27	2	0
2	f	21	70	24295.5	24297.4	1916.54	679	249	606	338	115.109	55	27	2	0
2	f	21	71	24299.7	24300.2	533.28	389	253	389	250	3	92	27	2	0
2	f	21	72	24302.5	24303.4	933.261	396	252	573	288	180.624	71	27	2	0
2	f	21	73	24306.1	24307	816.611	332	206	308	247	47.5079	48	27	2	0
2	f	21	74	24309.3	24310.3	1083.24	369	257	483	279	116.103	63	27	2	0
2	f	21	75	24313.6	24313.7	149.989	435	411	435	411	0	88	27	2	0
2	f	21	76	24316	24317.7	1649.87	333	291	623	493	353.418	20	27	2	0
2	f	21	77	24320	24321.7	1733.2	582	420	127	394	455.742	39	27	2	0
2	f	21	78	24324	24324.1	83.319	247	371	247	371	0	98	27	2	0
2	f	21	79	24326.4	24327.2	849.932	405	440	504	446	99.1817	40	27	2	0
2	f	21	80	24329.5	24333.1	3566.42	590	465	301	377	302.101	65	27	2	0
2	f	21	81	24335.4	24335.8	383.302	336	380	336	380	0	89	27	2	0
2	f	21	82	24338.1	24338.8	749.936	419	448	486	429	69.6419	99	27	2	0
2	f	21	83	24341.9	24344	2049.86	384	382	474	430	102	65	27	2	0
2	f	21	84	24347.8	24348.8	933.271	87	36	1021	766	1185.43	11	27	2	0
2	f	21	85	24351.1	24352.9	1816.53	204	219	1016	760	975.718	4	27	2	0
2	f	21	86	24356.5	24356.6	116.659	294	383	294	383	0	61	27	2	0
2	f	21	87	24358.9	24359.5	616.609	387	419	313	413	74.2428	56	27	2	0
2	f	21	88	24361.8	24362.8	999.921	488	456	369	461	119.105	95	27	2	0
2	f	21	89	24365.1	24366.5	1333.24	376	428	261	415	115.732	74	27	2	0
2	f	21	90	24368.8	24369.6	833.261	306	366	318	433	68.0661	66	27	2	0
2	f	21	91	24372.5	24372.6	166.653	296	387	296	387	0	52	27	2	0
2	f	21	92	24374.9	24375.8	866.595	509	418	625	467	125.925	26	27	2	0
2	f	21	93	24378.6	24378.7	133.312	266	383	266	383	0	95	27	2	0
2	f	21	94	24382.2	24383.1	933.27	40	42	1022	765	1219.45	53	27	2	0
2	f	21	95	24385.4	24386.3	949.926	321	498	203	496	118.017	3	27	2	0
2	f	21	96	24389.1	24389.2	99.992	230	430	230	430	0	69	27	2	0
2	f	21	97	24391.5	24391.6	99.992	345	419	344	419	1	51	27	2	0
2	f	21	98	24393.9	24394.6	666.613	379	361	298	473	138.221	6	27	2	0
2	f	21	99	24397	24397.7	766.609	333	244	503	424	247.588	88	27	2	0
2	f	21	100	24400	24401.1	1016.58	412	377	225	312	197.975	33	27	2	0
2	f	21	101	24407.3	24408.2	866.603	363	323	425	373	79.6492	23	27	3	0
2	f	21	102	24410.5	24411.8	1283.23	431	329	592	528	255.973	11	27	3	0
2	f	21	103	24414.1	24414.3	216.648	452	440	452	440	0	31	26	3	0
2	f	21	104	24416.6	24417.1	449.959	379	419	379	419	0	23	26	3	0
2	f	21	105	24419.4	24420.7	1349.9	594	446	289	398	308.754	65	26	3	0
2	f	21	106	24423	24424.3	1299.9	325	283	514	452	253.539	7	26	3	0
2	f	21	107	24427.8	24427.9	133.324	393	400	393	400	0	27	26	3	0
2	f	21	108	24430.2	24431.4	1183.24	296	332	423	432	161.645	28	26	3	0
2	f	21	109	24434.4	24435.7	1299.91	506	386	567	516	143.6	87	26	3	0
2	f	21	110	24438.7	24441.2	2516.5	511	388	543	461	79.7057	44	26	3	0
2	f	21	111	24443.9	24445.6	1633.22	513	386	528	435	51.2445	75	26	3	0
2	f	21	112	24449.1	24451.4	2283.18	511	381	527	437	58.2409	60	26	3	0
2	f	21	113	24454.2	24455.9	1699.88	509	384	535	458	78.4347	78	26	3	0
2	f	21	114	24458.9	24460.2	1366.57	511	387	540	465	83.2166	11	26	3	0
2	f	21	115	24463	24464.9	1883.2	507	387	506	330	57.0088	97	26	3	0
2	f	21	116	24467.9	24469.8	1899.87	503	375	503	332	43	84	26	3	0
2	f	21	117	24472.1	24473.9	1833.2	504	369	506	324	45.0444	5	26	3	0
2	f	21	118	24476.2	24477.2	1016.59	502	378	517	432	56.0446	46	26	3	0
2	f	21	119	24479.6	24479.7	116.66	411	371	411	371	0	32	26	3	0
2	f	21	120	24482	24482.8	833.265	282	323	1023	739	849.786	62	26	3	0
2	f	21	121	24487.8	24489.4	1616.56	515	389	555	380	41	23	26	3	0
2	f	21	122	24491.9	24493.1	1233.25	423	321	665	436	267.935	57	26	3	0
2	f	21	123	24496.2	24497.4	1183.25	437	265	497	399	146.82	60	26	3	0
2	f	21	124	24499.7	24501.6	1916.52	446	363	560	359	114.07	59	26	3	0
2	f	21	125	24505	24506.7	1733.21	518	387	517	336	51.0098	44	26	3	0
2	f	21	126	24509.5	24510.7	1216.58	515	371	519	298	73.1095	4	26	3	0
2	f	21	127	24513	24513.8	716.604	81	81	1023	765	1164.14	51	26	3	0
2	f	21	128	24517.4	24517.5	133.327	458	465	458	465	0	40	26	3	0
2	f	21	129	24519.8	24520.7	899.925	511	407	473	362	58.8982	11	26	3	0
2	f	21	130	24523.1	24524.2	1099.93	513	390	485	347	51.3128	46	26	3	0
2	f	21	131	24526.5	24526.9	399.96	619	521	613	512	10.8167	45	26	3	0
2	f	21	132	24529.2	24529.6	316.636	713	517	708	515	5.38516	55	26	3	0
2	f	21	133	24531.9	24533	1099.91	403	332	318	206	151.99	80	26	3	0
2	f	21	134	24535.3	24536.7	1399.9	362	291	482	395	158.795	69	26	3	0
2	f	21	135	24539.1	24540.5	1349.91	517	386	527	296	90.5539	86	26	3	0
2	f	21	136	24542.9	24544.1	1249.91	509	376	518	310	66.6108	5	26	3	0
2	f	21	137	24546.4	24549.1	2699.81	585	493	0	0	765.032	22	26	3	0
2	f	21	138	24551.9	24552	99.99	289	324	289	324	0	46	26	3	0
2	f	21	139	24554.3	24555.3	966.589	511	409	557	358	68.6804	95	26	3	0
2	f	21	140	24557.7	24559	1333.23	523	390	525	335	55.0364	78	26	3	0
2	f	21	141	24561.7	24562.5	849.941	441	324	582	472	204.414	45	26	3	0
2	f	21	142	24566	24566.1	149.989	489	404	489	404	0	33	26	3	0
2	f	21	143	24568.4	24569.8	1366.56	524	405	522	340	65.0308	6	26	3	0
2	f	21	144	24572.1	24573.2	1116.58	531	379	475	382	56.0803	73	26	3	0
2	f	21	145	24575.5	24576.7	1249.91	539	374	381	377	158.028	50	26	3	0
2	f	21	146	24579.7	24580.5	749.95	481	370	539	400	65.2993	20	26	3	0
2	f	21	147	24582.8	24583	199.975	768	536	702	493	78.7718	42	26	3	0
2	f	21	148	24585.9	24587.2	1299.91	411	330	1021	752	741.744	17	26	3	0
2	f	21	149	24589.5	24590.3	883.269	485	414	522	360	65.4599	74	26	3	0
2	f	21	150	24592.6	24593.5	849.931	514	367	529	275	93.2148	36	26	3	0
2	f	21	151	24595.8	24596.7	916.593	328	417	513	568	238.801	93	26	4	0
2	f	21	152	24599	24600.2	1183.24	360	385	503	669	317.97	2	26	4	0
2	f	21	153	24602.5	24602.7	166.641	699	552	682	536	23.3452	82	26	4	0
2	f	21	154	24605	24606.1	1099.91	332	349	587	622	373.569	62	26	4	0
2	f	21	155	24608.4	24609.3	966.595	530	374	457	448	103.947	53	26	4	0
2	f	21	156	24611.7	24612.4	716.608	503	381	607	446	122.642	64	26	4	0
2	f	21	157	24614.7	24615.9	1183.24	554	459	756	352	228.589	72	26	4	0
2	f	21	158	24618.7	24619.7	966.591	489	382	421	479	118.461	9	26	4	0
2	f	21	159	24622	24622.9	883.258	975	740	0	0	1224.02	87	26	4	0
2	f	21	160	24625.2	24625.3	116.656	306	261	304	261	2	1	26	4	0
2	f	21	161	24627.6	24628.3	699.944	377	382	488	394	111.647	29	26	4	0
2	f	21	162	24630.6	24631.5	933.324	469	424	551	352	109.124	18	26	4	0
2	f	21	163	24634	24635.8	1783.24	520	382	520	321	61	92	26	4	0
2	f	21	164	24638.1	24640.2	2116.51	517	379	512	329	50.2494	7	26	4	0
2	f	21	165	24642.5	24643.6	1066.58	508	377	553	289	98.8383	58	26	4	0
2	f	21	166	24646.9	24648.3	1449.9	506	394	418	354	96.6644	63	26	4	0
2	f	21	167	24650.8	24652.2	1399.9	518	391	456	405	63.561	64	26	4	0
2	f	21	168	24654.8	24655.7	816.611	505	388	388	374	117.835	86	26	4	0
2	f	21	169	24658	24658.8	833.271	508	385	499	331	54.7449	6	26	4	0
2	f	21	170	24661.1	24661.4	266.637	325	340	319	336	7.2111	81	26	4	0
2	f	21	171	24663.7	24664.2	499.956	447	334	443	344	10.7703	52	26	4	0
2	f	21	172	24666.5	24667.2	699.944	411	338	432	342	21.3776	69	26	4	0
2	f	21	173	24669.5	24670.1	616.617	428	327	420	329	8.24621	21	26	4	0
2	f	21	174	24672.4	24673.3	883.259	213	197	540	470	425.979	54	26	4	0
2	f	21	175	24675.6	24675.7	99.987	608	374	602	370	7.2111	70	26	4	0
2	f	21	176	24678.5	24679.2	749.949	490	402	567	451	91.2688	95	26	4	0
2	f	21	177	24681.5	24682.4	883.266	478	426	537	419	59.4138	44	26	4	0
2	f	21	178	24684.9	24685	116.656	393	305	393	305	0	8	26	4	0
2	f	21	179	24687.3	24688.5	1266.57	484	204	1023	766	778.694	6	26	4	0
2	f	21	180	24690.9	24691.1	183.318	487	439	485	440	2.23607	62	26	4	0
2	f	21	181	24693.4	24693.5	49.987	519	444	520	438	6.08276	79	26	4	0
2	f	21	182	24696.2	24697	849.942	491	376	495	322	54.1479	68	26	4	0
2	f	21	183	24699.3	24700.1	833.265	476	360	460	263	98.3107	34	26	4	0
2	f	21	184	24702.4	24703.5	1049.92	669	392	318	378	351.279	94	26	4	0
2	f	21	185	24705.8	24706.8	1049.92	482	409	889	430	407.541	51	26	4	0
2	f	21	186	24709.1	24709.8	649.946	576	412	525	408	51.1566	94	26	4	0
2	f	21	187	24712.1	24713	949.923	486	374	534	431	74.5185	7	26	4	0
2	f	21	188	24715.3	24716.2	833.272	512	379	538	354	36.0694	20	26	4	0
2	f	21	189	24718.7	24718.8	116.656	418	389	418	389	0	77	26	4	0
2	f	21	190	24721.1	24721.3	116.651	428	290	427	290	1	91	26	4	0
2	f	21	191	24723.6	24725.2	1633.21	438	479	247	0	515.676	77	26	4	0
2	f	21	192	24728.1	24728.3	166.656	406	298	405	300	2.23607	29	26	4	0
2	f	21	193	24730.6	24731.5	849.92	292	369	577	396	286.276	15	26	4	0
2	f	21	194	24733.8	24734.9	1183.24	504	364	1022	633	583.682	84	26	4	0
2	f	21	195	24737.2	24738.2	999.92	480	368	1018	702	633.246	78	26	4	0
2	f	21	196	24741.1	24741.3	183.317	530	447	530	447	0	27	26	4	0
2	f	21	197	24743.6	24744.1	533.287	303	304	411	360	121.655	23	26	4	0
2	f	21	198	24746.4	24747.3	899.933	594	353	528	542	200.192	32	26	4	0
2	f	21	199	24749.6	24750.8	1249.91	468	398	1023	547	574.653	82	26	4	0
2	f	21	200	24753.1	24753.3	149.979	471	388	471	388	0	81	26	4	0
2	f	21	201	24759.7	24760.8	1149.92	499	325	548	348	54.1295	56	26	5	0
2	f	21	202	24763.1	24763.2	83.328	514	361	513	361	1	57	26	5	0
2	f	21	203	24766	24766.2	166.653	428	345	428	345	0	28	26	5	0
2	f	21	204	24768.5	24769.8	1316.57	506	379	556	326	72.8629	69	26	5	0
2	f	21	205	24772.1	24772.9	783.267	558	259	511	419	166.76	79	26	5	0
2	f	21	206	24775.2	24776.1	916.613	509	386	540	325	68.4251	44	26	5	0
2	f	21	207	24778.4	24779.9	1499.89	476	259	744	711	525.479	44	26	5	0
2	f	21	208	24782.6	24782.9	266.648	507	447	507	447	0	46	26	5	0
2	f	21	209	24785.2	24786	833.264	520	574	705	405	250.571	28	26	5	0
2	f	21	210	24788.3	24789.5	1183.24	639	386	243	418	397.291	67	26	5	0
2	f	21	211	24791.8	24791.9	99.977	404	373	404	373	0	89	26	5	0
2	f	21	212	24794.2	24794.9	749.941	428	413	533	394	106.705	90	26	5	0
2	f	21	213	24797.2	24797.9	716.606	419	313	1018	718	723.067	74	26	5	0
2	f	21	214	24800.3	24800.5	133.318	539	470	539	470	0	26	26	5	0
2	f	21	215	24802.8	24803.7	966.581	536	443	339	431	197.365	68	26	5	0
2	f	21	216	24806	24807.1	1099.91	274	337	701	645	526.491	13	26	5	0
2	f	21	217	24809.9	24810.9	966.599	812	172	892	767	600.354	12	26	5	0
2	f	21	218	24813.6	24814.3	749.949	510	343	530	367	31.241	19	26	5	0
2	f	21	219	24816.6	24817.8	1116.58	466	436	849	537	396.093	14	26	5	0
2	f	21	220	24820.1	24820.2	116.642	552	388	548	388	4	58	26	5	0
2	f	21	221	24822.9	24823.7	733.284	513	389	570	447	81.3204	7	26	5	0
2	f	21	222	24826	24827.4	1433.22	778	554	329	249	542.795	81	26	5	0
2	f	21	223	24829.7	24830.7	983.267	224	49	406	680	656.723	72	26	5	0
2	f	21	224	24833.6	24833.8	183.354	305	524	305	524	0	92	26	5	0
2	f	21	225	24836.4	24837.1	716.624	553	130	589	152	42.19	49	26	5	0
2	f	21	226	24839.4	24841	1616.55	498	314	1022	764	690.707	65	26	5	0
2	f	21	227	24844.7	24844.8	166.657	358	293	358	293	0	88	26	5	0
2	f	21	228	24848.1	24848.3	149.989	348	296	348	296	0	53	26	5	0
2	f	21	229	24850.6	24851.5	899.933	453	331	1013	732	688.768	28	26	5	0
2	f	21	230	24854.4	24854.5	149.987	481	468	481	468	0	97	26	5	0
2	f	21	231	24858	24859.2	1199.92	471	458	596	495	130.361	4	26	5	0
2	f	21	232	24862.1	24862.2	116.655	467	479	467	479	0	32	26	5	0
2	f	21	233	24864.5	24865.5	983.249	741	373	346	355	395.41	96	26	5	0
2	f	21	234	24867.8	24868.5	699.943	498	361	509	431	70.859	36	26	5	0
2	f	21	235	24870.8	24872	1216.57	514	404	692	762	399.81	31	26	5	0
2	f	21	236	24874.3	24875.4	1133.25	546	424	203	395	344.224	12	26	5	0
2	f	21	237	24878	24879.1	1049.93	484	385	560	392	76.3217	91	26	5	0
2	f	21	238	24881.4	24882.1	733.266	531	378	439	369	92.4392	13	26	5	0
2	f	21	239	24884.4	24885.1	683.28	508	404	732	580	284.872	33	26	5	0
2	f	21	240	24887.4	24887.5	66.658	407	403	406	403	1	89	26	5	0
2	f	21	241	24889.8	24891	1199.91	287	579	1021	528	735.77	49	26	5	0
2	f	21	242	24894	24894.6	566.627	417	188	454	303	120.806	61	26	5	0
2	f	21	243	24896.9	24897.6	683.272	668	441	427	429	241.299	58	26	5	0
2	f	21	244	24899.9	24900.7	799.936	268	451	600	483	333.539	69	26	5	0
2	f	21	245	24903.1	24903.3	133.322	443	409	443	409	0	3	26	5	0
2	f	21	246	24905.6	24906.6	1049.92	583	349	566	636	287.503	52	26	5	0
2	f	21	247	24908.9	24909.9	999.917	565	426	254	383	313.959	3	26	5	0
2	f	21	248	24912.5	24912.6	183.318	232	363	232	364	1	82	26	5	0
2	f	21	249	24914.9	24916	1083.25	512	437	477	286	155.003	34	26	5	0
2	f	21	250	24918.4	24919.4	1033.25	478	378	553	425	88.5099	84	26	5	0
2	f	21	251	24922.3	24922.4	133.322	416	357	416	357	0	24	26	6	0
2	f	21	252	24924.7	24926	1266.57	521	371	1018	762	632.369	58	26	6	0
2	f	21	253	24928.3	24928.8	483.288	375	250	416	286	54.5619	93	26	6	0
2	f	21	254	24931.7	24932.5	749.949	377	261	1023	765	819.349	5	26	6	0
2	f	21	255	24934.8	24935.6	816.6	515	385	452	365	66.0984	5	26	6	0
2	f	21	256	24937.9	24938.1	249.969	432	363	486	363	54	2	26	6	0
2	f	21	257	24940.6	24940.7	133.329	433	340	433	340	0	67	26	6	0
2	f	21	258	24943	24943.9	883.265	419	290	607	479	266.58	59	26	6	0
2	f	21	259	24946.2	24947.5	1349.89	521	426	204	235	370.095	11	26	6	0
2	f	21	260	24949.8	24949.9	33.321	352	312	352	312	0	79	26	6	0
2	f	21	261	24952.2	24952.7	566.615	480	337	519	379	57.3149	61	26	6	0
2	f	21	262	24955	24955.7	649.944	449	282	442	294	13.8924	7	26	6	0
2	f	21	263	24958	24959.2	1216.57	491	375	668	405	179.524	7	26	6	0
2	f	21	264	24961.5	24964.1	2666.47	441	396	584	397	143.003	13	26	6	0
2	f	21	265	24966.4	24967.3	833.269	466	389	1021	443	557.621	78	26	6	0
2	f	21	266	24969.6	24969.6	33.325	391	310	391	310	0	9	26	6	0
2	f	21	267	24971.9	24973.2	1249.9	363	383	1023	372	660.092	24	26	6	0
2	f	21	268	24975.5	24976	566.624	583	339	519	356	66.2193	24	26	6	0
2	f	21	269	24978.3	24979.4	1083.25	491	389	587	361	100	10	26	6	0
2	f	21	270	24981.7	24982.6	916.592	403	530	421	455	77.1298	85	26	6	0
2	f	21	271	24984.9	24985.7	783.269	416	383	517	398	102.108	69	26	6	0
2	f	21	272	24988	24988.8	833.266	434	428	533	505	125.419	73	26	6	0
2	f	21	273	24991.1	24991.9	766.602	485	492	672	427	197.975	64	26	6	0
2	f	21	274	24994.2	24994.3	99.982	307	312	307	312	0	51	26	6	0
2	f	21	275	24996.6	24996.6	33.321	377	395	377	395	0	32	26	6	0
2	f	21	276	24998.9	24999	83.314	445	490	477	450	51.225	66	26	6	0
2	f	21	277	25001.3	25002.6	1249.91	531	372	957	647	507.051	12	26	6	0
2	f	21	278	25005.3	25005.5	183.32	491	407	490	407	1	15	26	6	0
2	f	21	279	25007.8	25008.9	1083.25	555	399	705	585	238.948	2	26	6	0
2	f	21	280	25011.2	25012.4	1216.57	497	403	266	534	265.56	95	26	6	0
2	f	21	281	25014.7	25015.9	1233.24	413	461	235	632	246.83	96	26	6	0
2	f	21	282	25018.2	25019.4	1133.24	482	428	289	499	205.645	12	26	6	0
2	f	21	283	25022.1	25022.2	133.322	370	454	370	454	0	46	26	6	0
2	f	21	284	25024.5	25025.9	1449.9	495	445	0	644	533.504	65	26	6	0
2	f	21	285	25028.2	25029.2	983.26	396	276	1019	754	785.247	29	26	6	0
2	f	21	286	25031.8	25032.5	699.878	506	418	559	418	53	75	26	6	0
2	f	21	287	25035.1	25035.3	149.988	451	417	451	417	0	55	26	6	0
2	f	21	288	25037.6	25038.3	716.608	484	445	284	447	200.01	42	26	6	0
2	f	21	289	25040.6	25041.5	883.268	451	432	286	432	165	26	26	6	0
2	f	21	290	25044.2	25044.3	183.319	341	394	341	394	0	75	26	6	0
2	f	21	291	25047.3	25047.5	183.322	306	353	305	356	3.16228	89	26	6	0
2	f	21	292	25049.8	25050.6	799.93	410	445	644	365	247.297	72	26	6	0
2	f	21	293	25052.9	25053.6	649.942	463	382	305	382	158	40	26	6	0
2	f	21	294	25055.9	25057.3	1416.56	563	399	114	499	460.001	93	26	6	0
2	f	21	295	25059.6	25060.4	866.603	494	439	36	416	458.577	25	26	6	0
2	f	21	296	25062.7	25064.3	1516.55	412	410	0	498	421.293	53	26	6	0
2	f	21	297	25066.7	25066.8	149.988	352	405	352	405	0	95	26	6	0
2	f	21	298	25069.1	25070.5	1366.56	527	399	4	524	537.73	27	26	6	0
2	f	21	299	25073.3	25073.4	149.989	314	373	314	374	1	25	26	6	0
2	f	21	300	25075.7	25077.1	1366.56	469	383	3	442	469.72	92	26	6	0
2	f	21	301	25082.8	25084.5	1716.55	509	377	641	582	243.822	7	26	7	0
2	f	21	302	25086.8	25087.5	666.614	524	427	485	398	48.6004	30	26	7	0
2	f	21	303	25089.8	25089.9	133.326	532	428	524	423	9.43398	59	26	7	0
2	f	21	304	25092.2	25092.9	699.95	532	387	556	424	44.1022	20	26	7	0
2	f	21	305	25095.2	25096	799.937	529	363	303	420	233.077	63	26	7	0
2	f	21	306	25098.3	25100.4	2099.84	459	356	802	261	355.913	79	26	7	0
2	f	21	307	25102.7	25104.8	2116.51	499	360	139	232	382.079	50	26	7	0
2	f	21	308	25107.1	25108	899.919	523	425	431	456	97.0824	64	26	7	0
2	f	21	309	25110.3	25111.4	1133.25	499	425	503	525	100.08	79	26	7	0
2	f	21	310	25113.7	25114.7	916.597	507	426	397	485	124.824	23	26	7	0
2	f	21	311	25117	25117.9	933.258	596	370	30	406	567.144	59	26	7	0
2	f	21	312	25120.5	25120.7	166.652	410	390	410	390	0	11	26	7	0
2	f	21	313	25123.5	25123.7	166.658	438	392	438	392	0	51	26	7	0
2	f	21	314	25126	25126.9	949.931	441	384	491	280	115.395	83	26	7	0
2	f	21	315	25129.2	25130.2	966.589	489	372	458	239	136.565	91	26	7	0
2	f	21	316	25132.5	25133.3	866.599	474	454	1022	441	548.154	49	26	7	0
2	f	21	317	25136.4	25136.6	199.986	441	388	441	388	0	27	26	7	0
2	f	21	318	25138.9	25139.9	933.254	505	336	181	289	327.391	65	26	7	0
2	f	21	319	25142.2	25142.9	749.95	494	379	461	456	83.7735	91	26	7	0
2	f	21	320	25145.2	25146	799.935	469	391	481	530	139.517	50	26	7	0
2	f	21	321	25148.8	25149.6	866.61	470	412	540	370	81.6333	96	26	7	0
2	f	21	322	25151.9	25152.7	766.598	502	398	572	360	79.6492	20	26	7	0
2	f	21	323	25155	25156.5	1533.22	590	436	0	422	590.166	11	26	7	0
2	f	21	324	25158.8	25159.8	949.931	186	483	1015	345	840.408	29	26	7	0
2	f	21	325	25162.6	25162.8	166.653	540	314	540	314	0	39	26	7	0
2	f	21	326	25165.5	25166.6	1083.26	524	392	644	438	128.515	42	26	7	0
2	f	21	327	25168.9	25169.8	933.263	406	403	557	463	162.484	31	26	7	0
2	f	21	328	25172.1	25173.4	1283.24	467	427	490	637	211.256	69	26	7	0
2	f	21	329	25175.7	25176.6	866.597	478	430	398	458	84.7585	9	26	7	0
2	f	21	330	25179.7	25179.8	133.323	395	412	395	412	0	40	26	7	0
2	f	21	331	25182.4	25182.6	183.319	375	401	375	402	1	29	26	7	0
2	f	21	332	25184.9	25185.9	1033.26	392	395	1015	701	694.093	30	26	7	0
2	f	21	333	25188.2	25189.1	933.339	484	378	359	376	125.016	10	26	7	0
2	f	21	334	25191.4	25192.4	983.253	452	381	343	368	109.772	59	26	7	0
2	f	21	335	25194.7	25195.7	1016.59	440	361	327	361	113	28	26	7	0
2	f	21	336	25198.4	25199.4	1066.6	457	359	303	355	154.052	15	26	7	0
2	f	21	337	25201.7	25201.8	66.654	401	355	401	355	0	0	26	7	0
2	f	21	338	25204.1	25204.9	783.268	349	354	489	382	142.773	28	26	7	0
2	f	21	339	25207.2	25208	849.931	479	367	1021	375	542.059	55	26	7	0
2	f	21	340	25210.3	25211.4	1066.59	340	217	1022	488	733.87	86	26	7	0
2	f	21	341	25213.7	25214.6	866.598	435	327	1023	660	675.746	4	26	7	0
2	f	21	342	25217.1	25217.2	166.653	430	414	430	414	0	90	26	7	0
2	f	21	343	25219.9	25220.5	599.96	323	373	340	418	48.1041	13	26	7	0
2	f	21	344	25222.8	25223.8	983.27	512	396	1	338	514.281	83	26	7	0
2	f	21	345	25226.1	25226.9	849.918	531	402	0	224	560.04	79	26	7	0
2	f	21	346	25229.3	25230.7	1316.57	489	365	0	319	491.159	91	26	7	0
2	f	21	347	25233	25234.1	1083.25	501	364	0	305	504.462	14	26	7	0
2	f	21	348	25237	25237.2	166.654	426	340	425	340	1	50	26	7	0
2	f	21	349	25239.9	25240.1	183.318	436	348	436	348	0	40	26	7	0
2	f	21	350	25242.4	25243.1	733.273	457	421	429	469	55.5698	17	26	7	0
2	f	21	351	25245.4	25246.2	733.274	386	393	546	476	180.247	57	26	8	0
2	f	21	352	25248.5	25249.6	1099.91	501	407	640	505	170.074	60	26	8	0
2	f	21	353	25251.9	25252.7	883.262	561	359	477	290	108.706	21	26	8	0
2	f	21	354	25255	25256.3	1283.23	461	305	1023	705	689.814	51	26	8	0
2	f	21	355	25258.6	25260.1	1449.89	216	268	1020	634	883.387	98	26	8	0
2	f	21	356	25263.7	25265	1233.25	125	157	1023	668	1033.21	49	26	8	0
2	f	21	357	25267.3	25268.3	1049.92	296	356	1023	564	756.17	69	26	8	0
2	f	21	358	25270.6	25272	1383.23	489	473	1023	719	587.939	41	26	8	0
2	f	21	359	25274.3	25276.3	1999.85	700	164	174	721	766.11	3	26	8	0
2	f	21	360	25278.6	25279.4	749.942	369	314	435	322	66.4831	29	26	8	0
2	f	21	361	25281.7	25282.3	683.276	528	370	392	361	136.297	79	26	8	0
2	f	21	362	25284.6	25285.5	899.93	552	354	485	460	125.399	34	26	8	0
2	f	21	363	25287.8	25288.8	949.927	547	428	318	444	229.558	8	26	8	0
2	f	21	364	25291.6	25291.8	133.323	426	287	426	287	0	51	26	8	0
2	f	21	365	25294.1	25294.9	783.272	172	84	1019	764	1086.19	36	26	8	0
2	f	21	366	25297.2	25298.4	1233.24	288	351	1016	494	741.912	73	26	8	0
2	f	21	367	25300.7	25301.9	1216.58	537	449	1023	473	486.592	52	26	8	0
2	f	21	368	25304.2	25304.9	683.278	570	389	473	354	103.121	80	26	8	0
2	f	21	369	25307.2	25308	849.933	476	356	550	418	96.5401	81	26	8	0
2	f	21	370	25310.3	25311.3	966.594	505	394	526	464	73.0821	19	26	8	0
2	f	21	371	25314.1	25314.2	133.321	593	370	593	370	0	12	26	8	0
2	f	21	372	25316.5	25318.5	1966.52	598	448	1020	763	526.601	81	26	8	0
2	f	21	373	25320.9	25322	1083.27	188	146	1021	765	1037.81	63	26	8	0
2	f	21	374	25324.6	25325.7	1149.92	488	379	405	350	87.9204	2	26	8	0
2	f	21	375	25328.4	25328.6	183.32	442	375	440	376	2.23607	89	26	8	0
2	f	21	376	25330.9	25331.6	666.61	559	405	394	390	165.68	51	26	8	0
2	f	21	377	25334.4	25335.2	866.61	469	405	510	417	42.72	54	26	8	0
2	f	21	378	25337.5	25338.4	883.263	561	438	429	405	136.062	60	26	8	0
2	f	21	379	25340.7	25341.8	1049.92	566	417	425	469	150.283	75	26	8	0
2	f	21	380	25344.1	25345	966.588	507	400	0	562	532.253	85	26	8	0
2	f	21	381	25347.3	25348.6	1233.24	37	505	1021	326	1000.15	38	26	8	0
2	f	21	382	25350.9	25351.9	1016.59	509	386	1023	766	639.215	8	26	8	0
2	f	21	383	25354.2	25355.8	1633.21	510	380	568	520	151.539	73	26	8	0
2	f	21	384	25358.1	25358.9	816.6	515	391	574	446	80.6598	33	26	8	0
2	f	21	385	25361.2	25362.2	966.593	574	401	202	383	372.435	83	26	8	0
2	f	21	386	25364.5	25365.7	1233.24	521	384	840	504	340.824	37	26	8	0
2	f	21	387	25368	25368.9	849.928	482	371	537	427	78.492	82	26	8	0
2	f	21	388	25371.2	25372.2	1016.58	516	391	577	437	76.4003	17	26	8	0
2	f	21	389	25374.5	25375.5	1033.26	532	396	1023	762	612.403	13	26	8	0
2	f	21	390	25378.2	25378.3	116.658	470	378	470	378	0	87	26	8	0
2	f	21	391	25380.6	25380.7	83.317	483	399	472	399	11	4	26	8	0
2	f	21	392	25383.4	25383.5	166.656	418	390	418	390	0	68	26	8	0
2	f	21	393	25386.2	25386.4	166.651	420	352	420	352	0	73	26	8	0
2	f	21	394	25388.7	25388.7	33.332	429	340	429	340	0	43	26	8	0
2	f	21	395	25391	25391.7	699.94	501	378	0	361	501.288	38	26	8	0
2	f	21	396	25394	25395	1033.26	553	390	0	264	567.173	97	26	8	0
2	f	21	397	25397.3	25398.2	849.935	511	381	1013	320	505.693	40	26	8	0
2	f	21	398	25400.5	25401.1	649.96	501	365	454	368	47.0956	44	26	8	0
2	f	21	399	25403.4	25404.3	833.264	450	372	305	371	145.003	16	26	8	0
2	f	21	400	25406.6	25407.8	1283.24	482	389	666	1	429.418	32	26	8	0
2	f	21	401	25412.3	25412.4	149.989	507	392	507	392	0	31	26	9	0
2	f	21	402	25414.7	25415.6	833.268	512	379	62	392	450.188	89	26	9	0
2	f	21	403	25417.9	25418.6	783.27	446	372	25	392	421.475	24	26	9	0
2	f	21	404	25420.9	25421.8	816.603	542	406	1021	512	490.588	31	26	9	0
2	f	21	405	25424.1	25424.8	749.944	541	408	1020	597	514.939	40	26	9	0
2	f	21	406	25427.1	25428.1	966.591	576	466	748	664	262.275	70	26	9	0
2	f	21	407	25430.9	25431.1	183.325	469	168	469	168	0	14	26	9	0
2	f	21	408	25433.4	25434.7	1349.9	320	294	1020	565	750.627	86	26	9	0
2	f	21	409	25437	25437.8	749.934	592	403	1020	427	428.672	8	26	9	0
2	f	21	410	25440.4	25440.6	149.987	415	337	415	337	0	46	26	9	0
2	f	21	411	25442.9	25443.7	816.598	494	314	374	348	124.724	3	26	9	0
2	f	21	412	25446	25446.9	933.258	484	387	257	42	412.982	75	26	9	0
2	f	21	413	25449.2	25450.4	1149.91	452	346	747	17	441.889	69	26	9	0
2	f	21	414	25452.7	25453.5	866.599	501	382	398	452	124.535	21	26	9	0
2	f	21	415	25455.8	25456	149.98	417	385	385	375	33.5261	67	26	9	0
2	f	21	416	25458.3	25459.5	1183.24	356	381	445	531	174.416	55	26	9	0
2	f	21	417	25461.8	25463.1	1299.9	366	393	441	233	176.706	84	26	9	0
2	f	21	418	25465.4	25466.5	1149.91	364	404	347	202	202.714	55	26	9	0
2	f	21	419	25469	25470.1	1099.92	369	416	340	309	110.86	89	26	9	0
2	f	21	420	25472.7	25473.8	1149.92	375	421	374	307	114.004	42	26	9	0
2	f	21	421	25476.1	25477.3	1183.24	374	437	289	514	114.691	35	26	9	0
2	f	21	422	25479.6	25480.4	749.939	733	441	682	517	91.526	48	26	9	0
2	f	21	423	25482.7	25483.7	1049.92	714	447	837	587	186.357	25	26	9	0
2	f	21	424	25486	25487.2	1133.24	273	424	438	376	171.84	92	26	9	0
2	f	21	425	25489.5	25491	1516.56	290	420	471	348	194.795	46	26	9	0
2	f	21	426	25493.3	25494.2	933.258	226	554	249	491	67.0671	25	26	9	0
2	f	21	427	25496.5	25497.6	1083.25	222	562	263	498	76.0066	43	26	9	0
2	f	21	428	25499.9	25500.8	866.6	206	186	250	143	61.5224	70	26	9	0
2	f	21	429	25503.1	25504.1	999.921	196	245	329	213	136.795	40	26	9	0
2	f	21	430	25506.4	25507.2	816.601	218	195	237	266	73.4983	18	26	9	0
2	f	21	431	25509.5	25510.4	899.929	188	185	208	406	221.903	85	26	9	0
2	f	21	432	25512.7	25513.9	1233.24	217	214	0	124	234.923	58	26	9	0
2	f	21	433	25516.2	25517.5	1249.9	203	194	341	333	195.87	37	26	9	0
2	f	21	434	25519.8	25520.9	1149.91	861	183	871	345	162.308	22	26	9	0
2	f	21	435	25523.2	25524.1	866.602	818	525	738	693	186.075	22	26	9	0
2	f	21	436	25526.4	25527.2	833.267	845	175	875	307	135.366	52	26	9	0
2	f	21	437	25529.5	25530.4	866.597	191	204	158	274	77.3886	43	26	9	0
2	f	21	438	25532.7	25533.7	983.256	185	331	399	369	217.348	73	26	9	0
2	f	21	439	25536	25537.1	1099.92	224	392	28	374	196.825	7	26	9	0
2	f	21	440	25539.4	25540.3	966.593	216	346	287	545	211.287	84	26	9	0
2	f	21	441	25542.6	25544.4	1816.54	243	371	17	324	230.835	67	26	9	0
2	f	21	442	25546.7	25548.2	1416.56	217	399	143	412	75.1332	14	26	9	0
2	f	21	443	25550.5	25551.5	999.922	230	388	74	448	167.141	85	26	9	0
2	f	21	444	25553.8	25555.4	1649.88	222	394	99	521	176.799	20	26	9	0
2	f	21	445	25557.7	25559	1333.23	210	409	118	454	102.416	60	26	9	0
2	f	21	446	25561.3	25562.7	1366.56	192	399	161	575	178.709	54	26	9	0
2	f	21	447	25565	25566.2	1149.91	481	623	457	495	130.231	16	26	9	0
2	f	21	448	25568.5	25569.6	1099.91	495	181	521	302	123.762	1	26	9	0
2	f	21	449	25571.9	25573	1166.57	488	196	551	113	104.202	76	26	9	0
2	f	21	450	25575.3	25576.1	766.61	493	131	491	197	66.0303	76	26	9	0
2	f	21	451	25578.4	25579.3	866.599	504	112	406	162	110.018	42	26	10	0
2	f	21	452	25582	25583.1	1116.59	164	363	248	418	100.404	6	26	10	0
2	f	21	453	25585.4	25586.6	1216.58	199	354	1008	605	847.043	58	26	10	0
2	f	21	454	25588.9	25589.9	966.595	182	347	195	418	72.1803	17	26	10	0
2	f	21	455	25592.2	25593	816.603	179	529	88	485	101.079	72	26	10	0
2	f	21	456	25595.3	25596.3	1016.59	194	560	198	613	53.1507	53	26	10	0
2	f	21	457	25599.3	25599.5	199.986	202	543	202	543	0	25	26	10	0
2	f	21	458	25601.8	25602.6	799.935	243	507	145	396	148.071	91	26	10	0
2	f	21	459	25604.9	25606.1	1216.57	231	517	304	607	115.884	75	26	10	0
2	f	21	460	25608.4	25609.5	1066.58	255	512	268	395	117.72	88	26	10	0
2	f	21	461	25611.8	25613.5	1733.21	257	511	262	657	146.086	7	26	10	0
2	f	21	462	25615.8	25616.9	1083.25	507	436	676	405	171.82	18	26	10	0
2	f	21	463	25619.2	25619.9	666.619	544	375	379	317	174.897	73	26	10	0
2	f	21	464	25622.2	25622.9	749.944	455	351	551	389	103.247	69	26	10	0
2	f	21	465	25625.2	25626.4	1183.24	473	356	522	439	96.3846	77	26	10	0
2	f	21	466	25628.7	25629.5	816.611	457	414	576	454	125.543	50	26	10	0
2	f	21	467	25631.8	25632.9	1066.58	177	241	567	295	393.721	42	26	10	0
2	f	21	468	25635.2	25636.3	1133.24	242	421	846	765	695.091	61	26	10	0
2	f	21	469	25638.6	25639.8	1133.25	175	353	229	428	92.4175	85	26	10	0
2	f	21	470	25642.1	25643	933.258	179	355	101	396	88.1192	66	26	10	0
2	f	21	471	25645.3	25646.2	916.596	154	366	223	369	69.0652	52	26	10	0
2	f	21	472	25648.7	25648.9	233.314	143	379	143	379	0	30	26	10	0
2	f	21	473	25651.2	25652	799.932	523	374	441	404	87.3155	70	26	10	0
2	f	21	474	25654.3	25655.2	849.933	507	376	414	344	98.3514	38	26	10	0
2	f	21	475	25657.5	25658.2	783.268	498	163	421	219	95.2103	56	26	10	0
2	f	21	476	25660.5	25661.4	849.928	803	296	812	209	87.4643	88	26	10	0
2	f	21	477	25663.7	25664.7	966.594	872	531	848	433	100.896	83	26	10	0
2	f	21	478	25667	25667.8	799.933	562	604	595	535	76.4853	89	26	10	0
2	f	21	479	25670.1	25670.8	699.95	212	480	184	543	68.942	93	26	10	0
2	f	21	480	25673.1	25674	899.932	140	191	204	162	70.2638	81	26	10	0
2	f	21	481	25676.3	25677.3	999.926	384	90	348	142	63.2456	0	26	10	0
2	f	21	482	25679.6	25680.3	683.275	687	109	701	172	64.5368	0	26	10	0
2	f	21	483	25682.6	25683.5	866.596	617	487	373	352	278.857	9	26	10	0
2	f	21	484	25686.1	25686.3	183.328	439	413	438	413	1	26	26	10	0
2	f	21	485	25688.6	25689.3	683.193	203	433	169	531	103.73	2	26	10	0
2	f	21	486	25691.6	25692.7	1149.91	234	634	1015	80	957.537	42	26	10	0
2	f	21	487	25695	25695.9	916.589	471	631	569	579	110.941	34	26	10	0
2	f	21	488	25698.2	25699.5	1233.23	836	583	703	521	146.741	54	26	10	0
2	f	21	489	25701.8	25702.7	899.928	854	383	752	427	111.086	92	26	10	0
2	f	21	490	25705	25705.8	833.266	757	183	623	149	138.246	30	26	10	0
2	f	21	491	25708.3	25709.6	1216.59	830	428	909	519	120.507	33	26	10	0
2	f	21	492	25711.9	25713.1	1216.57	852	434	749	495	119.708	85	26	10	0
2	f	21	493	25715.4	25716.5	1116.58	865	441	763	510	123.146	34	26	10	0
2	f	21	494	25718.8	25719.9	1066.57	854	447	878	486	45.793	14	26	10	0
2	f	21	495	25722.2	25722.9	699.94	245	403	148	419	98.3107	50	26	10	0
2	f	21	496	25725.2	25726.3	1183.24	170	353	250	299	96.5194	85	26	10	0
2	f	21	497	25728.6	25729.9	1216.57	180	352	259	290	100.424	38	26	10	0
2	f	21	498	25732.2	25733.1	933.263	513	380	436	402	80.0812	69	26	10	0
2	f	21	499	25735.4	25736.2	833.268	508	369	468	418	63.2535	62	26	10	0
2	f	21	500	25738.5	25739.4	883.258	501	389	550	401	50.448	45	26	10	0
3	f	20	1	1978.91	1979.17	266.649	351	222	447	368	174.734	54	26	1	0
3	f	20	2	1982.01	1982.27	266.652	325	331	521	455	231.931	95	30	1	0
3	f	20	3	1984.94	1985.27	333.316	599	230	769	465	290.043	96	31	1	0
3	f	20	4	1987.57	1987.94	366.626	718	593	743	621	37.5366	16	28	1	0
3	f	20	5	1990.89	1991.54	649.96	404	225	737	604	504.51	96	29	1	0
3	f	20	6	1993.84	1994.29	449.956	280	205	613	507	449.548	95	30	1	0
3	f	20	7	1996.59	1996.64	49.996	457	362	457	362	0	48	29	1	0
3	f	20	8	1998.94	1999.22	283.297	902	397	924	418	30.4138	79	29	1	0
3	f	20	9	2001.86	2002.34	483.305	766	225	928	505	323.487	14	28	1	0
3	f	20	10	2005.41	2005.89	483.303	782	492	908	747	284.431	42	28	1	0
3	f	20	11	2008.49	2008.97	483.298	139	481	285	678	245.204	91	28	1	0
3	f	20	12	2011.27	2011.51	233.309	107	186	126	209	29.8329	78	28	1	0
3	f	20	13	2013.82	2014.47	649.953	88	64	358	443	465.34	95	29	1	0
3	f	20	14	2017.42	2017.87	449.974	97	75	500	446	547.768	65	29	1	0
3	f	20	15	2020.17	2020.32	149.978	399	399	411	410	16.2788	4	28	1	0
3	f	20	16	2024.17	2025.17	999.942	145	123	529	529	558.831	84	28	1	0
3	f	20	17	2027.87	2028.59	716.631	211	163	476	568	483.994	92	28	1	0
3	f	20	18	2030.9	2031.45	549.961	808	141	931	374	263.473	67	28	1	0
3	f	20	19	2034.32	2034.82	499.971	291	54	461	339	331.851	75	29	1	0
3	f	20	20	2037.12	2037.74	616.616	547	239	834	588	451.852	74	29	1	0
3	f	20	21	2040.92	2041.47	549.965	719	400	941	767	428.921	39	28	1	0
3	f	20	22	2044.4	2044.99	583.297	474	516	798	767	409.85	65	28	1	0
3	f	20	23	2047.29	2047.77	483.309	85	405	395	661	402.04	17	28	1	0
3	f	20	24	2050.07	2050.72	649.953	325	330	790	767	638.118	70	28	1	0
3	f	20	25	2053.02	2053.1	83.321	368	383	366	379	4.47214	3	28	1	0
3	f	20	26	2055.92	2056.34	416.642	134	139	498	572	565.672	27	27	1	0
3	f	20	27	2058.97	2059.4	433.306	197	131	562	662	644.349	5	27	1	0
3	f	20	28	2061.89	2062.42	533.302	245	171	382	381	250.737	10	27	1	0
3	f	20	29	2065	2065.54	533.301	485	151	656	432	328.941	82	27	1	0
3	f	20	30	2067.84	2068.2	366.627	854	208	998	477	305.118	69	27	1	0
3	f	20	31	2070.89	2071.47	583.3	722	455	966	760	390.591	31	27	1	0
3	f	20	32	2073.98	2074.52	533.311	254	482	530	767	396.738	94	27	1	0
3	f	20	33	2076.85	2077.45	599.958	203	458	384	767	358.109	3	27	1	0
3	f	20	34	2080	2080.57	566.637	205	524	618	767	479.185	43	27	1	0
3	f	20	35	2083.23	2083.77	533.313	408	256	753	708	568.62	38	27	1	0
3	f	20	36	2086.37	2086.9	533.302	440	350	592	540	243.319	76	27	1	0
3	f	20	37	2089.92	2090.63	716.624	509	381	611	460	129.016	79	27	1	0
3	f	20	38	2093.9	2095.08	1183.26	514	383	675	510	205.061	19	27	1	0
3	f	20	39	2098.78	2100.25	1466.58	507	377	562	405	61.7171	48	26	1	0
3	f	20	40	2102.85	2103.42	566.633	424	254	798	658	550.538	44	26	1	0
3	f	20	41	2105.95	2106.4	449.973	667	466	788	694	258.118	64	26	1	0
3	f	20	42	2109.2	2109.7	499.972	682	474	778	595	154.457	70	27	1	0
3	f	20	43	2112	2112.1	99.98	773	600	773	599	1	75	27	1	0
3	f	20	44	2114.72	2115.3	583.297	660	457	854	672	289.588	27	26	1	0
3	f	20	45	2117.7	2118.35	649.956	779	170	931	477	342.568	67	27	1	0
3	f	20	46	2120.77	2121.37	599.962	169	376	355	622	308.402	65	27	1	0
3	f	20	47	2123.67	2124.13	466.623	691	673	842	767	177.868	16	26	1	0
3	f	20	48	2126.77	2127.23	466.64	517	555	759	767	321.727	12	26	1	0
3	f	20	49	2129.53	2129.86	333.299	422	667	478	698	64.0078	49	26	1	0
3	f	20	50	2132.45	2132.6	149.99	877	183	877	183	0	95	26	1	0
3	f	20	51	2135.23	2135.35	116.658	912	72	912	72	0	34	26	2	0
3	f	20	52	2137.78	2137.91	133.318	22	34	22	34	0	58	26	2	0
3	f	20	53	2141.4	2141.53	133.331	35	45	36	45	1	22	26	2	0
3	f	20	54	2143.83	2143.9	66.647	47	52	47	52	0	74	26	2	0
3	f	20	55	2146.2	2146.21	16.653	47	52	47	52	0	25	26	2	0
3	f	20	56	2148.61	2148.76	149.987	47	52	47	52	0	50	26	2	0
3	f	20	57	2151.4	2151.53	133.324	47	52	47	52	0	69	26	2	0
3	f	20	58	2154.25	2154.4	149.987	47	52	47	52	0	88	26	2	0
3	f	20	59	2157.51	2157.7	183.321	47	52	47	52	0	95	26	2	0
3	f	20	60	2160.28	2160.45	166.654	47	52	47	52	0	54	26	2	0
3	f	20	61	2163.6	2163.71	116.658	513	385	513	385	0	14	26	2	0
3	f	20	62	2166.16	2166.33	166.654	496	375	496	375	0	15	26	2	0
3	f	20	63	2169.08	2169.25	166.656	498	373	498	373	0	25	26	2	0
3	f	20	64	2172.01	2172.18	166.658	524	398	524	398	0	83	26	2	0
3	f	20	65	2174.48	2174.55	66.663	524	392	524	392	0	25	26	2	0
3	f	20	66	2177.15	2177.31	166.657	524	392	524	392	0	81	26	2	0
3	f	20	67	2179.9	2180.01	116.661	524	389	522	389	2	24	26	2	0
3	f	20	68	2182.36	2182.5	133.31	652	466	652	466	0	92	26	2	0
3	f	20	69	2184.88	2185.03	149.989	652	466	652	466	0	35	26	2	0
3	f	20	70	2187.33	2187.46	133.319	652	466	652	466	0	19	26	2	0
3	f	20	71	2189.91	2190.06	149.989	652	466	652	466	0	25	26	2	0
3	f	20	72	2192.89	2193.24	349.98	361	212	683	442	395.707	61	26	2	0
3	f	20	73	2195.54	2195.86	316.635	802	558	865	627	93.4345	47	26	2	0
3	f	20	74	2198.44	2198.81	366.646	697	345	968	643	402.796	35	26	2	0
3	f	20	75	2201.28	2201.66	383.309	398	436	593	516	210.772	82	26	2	0
3	f	20	76	2203.99	2204.14	149.983	596	335	596	335	0	58	26	2	0
3	f	20	77	2209.38	2209.56	183.33	596	335	596	335	0	54	26	2	0
3	f	20	78	2212.44	2212.59	149.989	513	396	513	396	0	91	26	2	0
3	f	20	79	2214.89	2214.93	33.325	513	396	513	396	0	28	26	2	0
3	f	20	80	2218.11	2218.24	133.324	513	396	513	396	0	75	26	2	0
3	f	20	81	2220.74	2220.91	166.657	513	396	513	396	0	75	26	2	0
3	f	20	82	2223.21	2223.46	249.97	667	492	670	496	5	38	26	2	0
3	f	20	83	2225.76	2225.78	16.659	745	432	745	432	0	56	26	2	0
3	f	20	84	2231.09	2231.49	399.976	420	387	498	471	114.63	8	26	2	0
3	f	20	85	2234.31	2234.63	316.646	690	373	812	531	199.62	5	26	2	0
3	f	20	86	2236.93	2237.46	533.282	319	283	429	469	216.093	53	26	2	0
3	f	20	87	2239.98	2240.33	349.979	493	430	649	599	229.993	77	26	2	0
3	f	20	88	2243.97	2244.31	333.313	396	328	615	615	361.012	92	26	2	0
3	f	20	89	2246.62	2247.04	416.632	561	389	641	507	142.562	13	26	2	0
3	f	20	90	2249.34	2249.61	266.643	545	351	623	473	144.803	56	26	2	0
3	f	20	91	2252.26	2252.52	266.647	451	236	578	515	306.545	46	26	2	0
3	f	20	92	2254.82	2254.92	99.976	553	490	553	490	0	1	26	2	0
3	f	20	93	2257.37	2257.54	166.655	542	492	542	492	0	33	26	2	0
3	f	20	94	2259.97	2260.04	66.654	542	492	542	492	0	16	26	2	0
3	f	20	95	2262.56	2262.84	283.317	400	436	602	662	303.117	79	26	2	0
3	f	20	96	2265.14	2265.34	199.978	546	322	760	481	266.603	31	26	2	0
3	f	20	97	2267.86	2268.09	233.319	728	476	782	632	165.082	52	26	2	0
3	f	20	98	2270.39	2270.52	133.316	727	543	812	665	148.691	16	26	2	0
3	f	20	99	2273.24	2273.52	283.318	540	445	846	756	436.299	60	26	2	0
3	f	20	100	2276.66	2276.91	249.981	602	428	946	733	459.74	26	26	2	0
3	f	20	101	2301.14	2301.42	283.308	394	260	634	497	337.297	65	26	3	0
3	f	20	102	2304.05	2304.25	199.987	606	452	870	571	289.581	68	26	3	0
3	f	20	103	2306.65	2306.97	316.64	761	445	957	600	249.882	74	26	3	0
3	f	20	104	2309.65	2309.99	333.311	804	552	1023	725	279.088	45	26	3	0
3	f	20	105	2312.5	2312.84	333.318	898	632	1023	725	155.801	8	26	3	0
3	f	20	106	2315.14	2315.19	49.98	981	566	1015	568	34.0588	23	26	3	0
3	f	20	107	2318.15	2318.45	299.976	477	260	624	463	250.635	90	26	3	0
3	f	20	108	2320.75	2320.8	49.995	247	363	211	350	38.2753	15	26	3	0
3	f	20	109	2323.1	2323.29	183.309	530	593	587	594	57.0088	82	26	3	0
3	f	20	110	2325.59	2325.64	49.998	849	497	855	500	6.7082	53	26	3	0
3	f	20	111	2328.29	2328.45	166.651	694	501	694	502	1	99	26	3	0
3	f	20	112	2330.85	2331.34	483.301	415	380	518	385	103.121	8	26	3	0
3	f	20	113	2334.02	2334.62	599.98	492	353	829	626	433.703	44	26	3	0
3	f	20	114	2336.92	2337.02	99.987	746	565	746	564	1	11	26	3	0
3	f	20	115	2339.32	2339.54	216.642	482	388	531	421	59.0762	95	26	3	0
3	f	20	116	2342.07	2342.35	283.317	533	448	634	525	127.004	0	26	3	0
3	f	20	117	2344.85	2345.1	249.984	667	425	721	517	106.677	77	26	3	0
3	f	20	118	2347.4	2347.54	133.319	636	508	652	516	17.8885	81	26	3	0
3	f	20	119	2349.85	2350.09	233.312	674	540	719	592	68.7677	86	26	3	0
3	f	20	120	2352.9	2353.18	283.317	542	406	646	531	162.607	8	26	3	0
3	f	20	121	2355.85	2356.07	216.662	417	396	475	479	101.257	40	26	3	0
3	f	20	122	2358.58	2358.8	216.652	322	200	377	284	100.404	26	26	3	0
3	f	20	123	2362.93	2363.03	99.991	843	675	831	653	25.0599	79	26	3	0
3	f	20	124	2366.22	2366.43	216.652	511	429	511	429	0	43	26	3	0
3	f	20	125	2369.25	2369.7	449.972	511	429	576	470	76.8505	90	26	3	0
3	f	20	126	2372	2372.08	83.318	637	485	656	486	19.0263	18	26	3	0
3	f	20	127	2374.38	2374.4	16.672	435	325	435	325	0	26	26	3	0
3	f	20	128	2376.85	2376.95	99.997	449	383	449	383	0	14	26	3	0
3	f	20	129	2379.32	2379.43	116.65	764	382	764	382	0	13	26	3	0
3	f	20	130	2381.92	2382.15	233.318	238	158	569	591	545.023	86	26	3	0
3	f	20	131	2384.45	2384.62	166.646	130	188	272	375	234.804	57	26	3	0
3	f	20	132	2386.92	2387.08	166.637	318	277	368	309	59.3633	54	26	3	0
3	f	20	133	2390.82	2391.18	366.645	116	160	228	318	193.67	14	26	3	0
3	f	20	134	2395.3	2395.68	383.311	191	246	321	466	255.539	84	26	3	0
3	f	20	135	2397.98	2398.35	366.634	275	415	383	587	203.096	62	26	3	0
3	f	20	136	2400.65	2401.07	416.626	235	365	390	620	298.412	35	26	3	0
3	f	20	137	2405.42	2405.8	383.31	227	394	396	692	342.586	51	26	3	0
3	f	20	138	2408.1	2408.35	249.972	301	533	447	730	245.204	40	26	3	0
3	f	20	139	2410.65	2410.93	283.3	556	751	587	767	34.8855	8	26	3	0
3	f	20	140	2413.85	2414.18	333.313	267	264	476	549	353.42	24	26	3	0
3	f	20	141	2416.48	2416.6	116.644	495	733	509	747	19.799	12	25	3	0
3	f	20	142	2419.15	2419.38	233.311	495	658	658	762	193.352	18	25	3	0
3	f	20	143	2421.75	2421.93	183.316	1023	767	1019	767	4	24	25	3	0
3	f	20	144	2424.23	2424.31	83.323	1019	767	1019	767	0	41	25	3	0
3	f	20	145	2426.61	2426.7	83.315	1019	767	1019	767	0	5	25	3	0
3	f	20	146	2430.31	2430.86	549.966	756	685	792	752	76.0592	89	25	3	0
3	f	20	147	2433.2	2433.56	366.633	809	734	825	767	36.6742	94	25	3	0
3	f	20	148	2436.01	2436.23	216.651	784	656	794	688	33.5261	49	25	3	0
3	f	20	149	2438.53	2438.58	49.996	731	657	731	657	0	48	25	3	0
3	f	20	150	2440.88	2441.11	233.302	281	300	488	492	282.335	33	25	3	0
3	f	20	151	2443.5	2443.76	266.658	306	246	389	361	141.824	89	25	4	0
3	f	20	152	2446.06	2446.38	316.632	210	95	331	366	296.786	37	25	4	0
3	f	20	153	2448.83	2449.16	333.312	330	237	579	574	419.011	11	25	4	0
3	f	20	154	2451.83	2452.21	383.312	278	226	444	537	352.529	77	25	4	0
3	f	20	155	2455.05	2455.43	383.309	223	204	361	497	323.872	39	25	4	0
3	f	20	156	2457.76	2458.08	316.645	281	218	638	535	477.429	24	25	4	0
3	f	20	157	2460.5	2460.83	333.307	291	166	541	591	493.077	40	25	4	0
3	f	20	158	2463.31	2463.58	266.65	301	263	549	627	440.454	10	25	4	0
3	f	20	159	2465.99	2466.33	333.307	239	384	468	280	251.509	13	25	4	0
3	f	20	160	2468.63	2468.81	183.312	685	415	745	507	109.836	93	25	4	0
3	f	20	161	2471.34	2471.68	333.327	766	416	833	578	175.308	95	25	4	0
3	f	20	162	2474.11	2474.46	349.979	737	389	832	547	184.361	57	25	4	0
3	f	20	163	2476.76	2476.78	16.651	875	635	868	614	22.1359	6	25	4	0
3	f	20	164	2479.69	2479.99	299.983	613	420	763	472	158.758	23	25	4	0
3	f	20	165	2482.56	2482.81	249.987	753	470	984	446	232.243	35	25	4	0
3	f	20	166	2485.48	2485.74	266.651	735	345	915	355	180.278	81	25	4	0
3	f	20	167	2488.04	2488.16	116.647	897	269	897	269	0	2	25	4	0
3	f	20	168	2490.46	2490.66	199.98	513	630	509	598	32.249	4	25	4	0
3	f	20	169	2493.39	2493.88	483.305	815	342	0	701	890.565	17	25	4	0
3	f	20	170	2496.83	2497.19	366.643	138	265	665	545	596.765	64	25	4	0
3	f	20	171	2499.78	2500.16	383.312	431	265	593	415	220.78	72	25	4	0
3	f	20	172	2502.81	2503.29	483.306	518	486	588	464	73.3757	64	25	4	0
3	f	20	173	2505.59	2505.98	383.299	682	326	474	342	208.614	45	25	4	0
3	f	20	174	2509.04	2509.44	399.975	338	327	653	497	357.946	54	25	4	0
3	f	20	175	2511.83	2512.19	366.635	608	499	769	485	161.608	29	25	4	0
3	f	20	176	2514.49	2514.58	83.321	422	524	380	503	46.9574	74	25	4	0
3	f	20	177	2517.01	2517.24	233.319	266	227	256	224	10.4403	19	25	4	0
3	f	20	178	2519.54	2519.79	249.976	585	435	631	413	50.9902	68	25	4	0
3	f	20	179	2522.09	2522.17	83.317	920	457	912	444	15.2643	18	25	4	0
3	f	20	180	2524.72	2524.91	183.325	857	435	865	429	10	36	25	4	0
3	f	20	181	2527.41	2527.74	333.313	691	425	763	430	72.1734	62	25	4	0
3	f	20	182	2530.84	2531.26	416.642	609	213	655	411	203.273	77	25	4	0
3	f	20	183	2533.97	2534.34	366.643	606	393	717	467	133.405	8	25	4	0
3	f	20	184	2537.04	2537.42	383.303	599	343	712	503	195.88	92	25	4	0
3	f	20	185	2540.81	2541.21	399.981	671	516	722	610	106.944	77	25	4	0
3	f	20	186	2543.56	2543.91	349.98	633	520	678	592	84.9058	48	25	4	0
3	f	20	187	2546.24	2546.49	249.983	519	446	540	488	46.9574	43	25	4	0
3	f	20	188	2549.21	2549.36	149.987	552	487	552	487	0	44	25	4	0
3	f	20	189	2553.27	2553.66	383.311	421	265	457	497	234.776	30	25	4	0
3	f	20	190	2557.59	2557.86	266.654	383	238	523	433	240.052	50	25	4	0
3	f	20	191	2563.41	2563.76	349.98	523	335	593	477	158.316	51	25	4	0
3	f	20	192	2573.11	2573.36	249.985	504	345	567	419	97.1854	81	25	4	0
3	f	20	193	2575.66	2575.84	183.31	597	295	599	337	42.0476	79	25	4	0
3	f	20	194	2578.22	2578.37	149.989	620	350	619	351	1.41421	64	25	4	0
3	f	20	195	2580.67	2580.69	16.652	689	370	689	369	1	37	25	4	0
3	f	20	196	2582.99	2583.14	149.976	638	382	730	404	94.5939	80	25	4	0
3	f	20	197	2585.44	2585.59	149.981	508	212	525	204	18.7883	53	25	4	0
3	f	20	198	2587.89	2587.9	16.655	532	350	534	349	2.23607	35	25	4	0
3	f	20	199	2590.44	2590.7	266.65	595	324	814	412	236.019	93	25	4	0
3	f	20	200	2593.24	2593.45	216.652	576	418	729	458	158.142	87	25	4	0
3	f	20	201	2599.45	2599.75	299.984	397	211	452	304	108.046	54	25	5	0
3	f	20	202	2602.19	2602.47	283.316	499	266	631	420	202.83	62	25	5	0
3	f	20	203	2604.79	2605.04	249.977	628	375	651	485	112.379	58	25	5	0
3	f	20	204	2607.35	2607.54	183.322	669	420	725	459	68.2422	21	25	5	0
3	f	20	205	2609.84	2609.94	99.979	306	341	318	354	17.6918	30	25	5	0
3	f	20	206	2612.24	2612.34	99.978	138	211	168	228	34.4819	47	25	5	0
3	f	20	207	2616.49	2616.72	233.324	336	269	903	763	752.014	23	25	5	0
3	f	20	208	2619.44	2619.62	183.321	573	246	1020	750	673.665	84	25	5	0
3	f	20	209	2622.34	2622.47	133.323	418	102	1023	647	814.279	19	25	5	0
3	f	20	210	2624.8	2624.87	66.661	390	518	390	518	0	22	25	5	0
3	f	20	211	2627.27	2627.44	166.646	388	518	388	518	0	17	25	5	0
3	f	20	212	2630.32	2630.47	149.989	380	514	380	514	0	23	25	5	0
3	f	20	213	2632.88	2633.05	166.648	407	490	407	490	0	43	25	5	0
3	f	20	214	2635.55	2635.7	149.992	407	490	407	490	0	31	25	5	0
3	f	20	215	2638	2638.17	166.639	419	467	419	467	0	91	25	5	0
3	f	20	216	2640.53	2640.72	183.316	483	479	527	479	44	43	25	5	0
3	f	20	217	2643.05	2643.23	183.327	513	547	509	543	5.65685	18	25	5	0
3	f	20	218	2645.68	2645.88	199.989	586	506	596	508	10.198	90	25	5	0
3	f	20	219	2648.25	2648.52	266.644	614	498	561	486	54.3415	97	25	5	0
3	f	20	220	2650.82	2650.83	16.653	472	450	472	450	0	43	25	5	0
3	f	20	221	2653.13	2653.3	166.644	563	444	527	446	36.0555	11	25	5	0
3	f	20	222	2655.63	2655.83	199.986	568	370	521	397	54.2033	26	25	5	0
3	f	20	223	2658.13	2658.25	116.639	533	496	527	503	9.21954	40	25	5	0
3	f	20	224	2660.55	2660.75	199.986	541	399	475	393	66.2722	59	25	5	0
3	f	20	225	2663.08	2663.27	183.32	633	393	635	411	18.1108	26	25	5	0
3	f	20	226	2665.57	2665.68	116.647	513	420	506	413	9.89949	60	25	5	0
3	f	20	227	2668.55	2668.75	199.997	521	435	529	432	8.544	70	25	5	0
3	f	20	228	2672.33	2672.63	299.983	613	404	581	455	60.208	22	25	5	0
3	f	20	229	2675.2	2675.47	266.65	517	418	545	402	32.249	12	25	5	0
3	f	20	230	2677.83	2678.07	233.312	551	403	551	404	1	29	25	5	0
3	f	20	231	2680.55	2680.77	216.674	477	374	505	383	29.4109	32	25	5	0
3	f	20	232	2683.07	2683.18	116.644	491	388	476	397	17.4929	42	25	5	0
3	f	20	233	2687.68	2687.93	249.984	433	398	433	399	1	50	25	5	0
3	f	20	234	2690.83	2691.01	183.322	346	395	346	395	0	8	25	5	0
3	f	20	235	2693.9	2694.11	216.649	287	410	309	389	30.4138	26	25	5	0
3	f	20	236	2696.41	2696.45	33.325	341	375	345	375	4	79	25	5	0
3	f	20	237	2698.86	2699.03	166.648	323	383	395	410	76.896	3	25	5	0
3	f	20	238	2701.33	2701.53	199.977	364	409	390	409	26	92	25	5	0
3	f	20	239	2704.2	2704.4	199.986	425	387	423	389	2.82843	72	25	5	0
3	f	20	240	2707.03	2707.3	266.644	417	387	431	374	19.105	48	25	5	0
3	f	20	241	2709.6	2709.65	49.987	607	443	611	443	4	57	25	5	0
3	f	20	242	2712.05	2712.2	149.983	1023	613	1023	613	0	23	25	5	0
3	f	20	243	2714.63	2714.78	149.979	542	469	521	464	21.587	45	25	5	0
3	f	20	244	2717.11	2717.23	116.655	248	374	225	364	25.0799	95	25	5	0
3	f	20	245	2719.53	2719.61	83.323	556	428	614	449	61.6847	54	25	5	0
3	f	20	246	2722.06	2722.26	199.986	392	374	352	357	43.4626	52	25	5	0
3	f	20	247	2724.58	2724.76	183.325	546	357	570	361	24.3311	23	25	5	0
3	f	20	248	2727.26	2727.48	216.652	728	413	702	404	27.5136	48	25	5	0
3	f	20	249	2729.78	2729.86	83.311	194	214	214	213	20.025	62	25	5	0
3	f	20	250	2732.68	2732.91	233.322	450	260	479	265	29.4279	67	25	5	0
3	f	20	251	2736.86	2737	133.327	99	137	99	136	1	39	25	6	0
3	f	20	252	2739.3	2739.38	83.318	388	209	378	204	11.1803	36	25	6	0
3	f	20	253	2741.73	2741.91	183.315	217	143	217	143	0	98	25	6	0
3	f	20	254	2744.21	2744.39	183.305	476	178	516	194	43.0813	4	25	6	0
3	f	20	255	2746.78	2747.01	233.307	255	145	234	138	22.1359	88	25	6	0
3	f	20	256	2749.31	2749.49	183.316	234	137	234	137	0	90	25	6	0
3	f	20	257	2752.53	2752.74	216.653	278	123	278	123	0	79	25	6	0
3	f	20	258	2755.06	2755.28	216.644	374	145	372	147	2.82843	10	25	6	0
3	f	20	259	2757.58	2757.66	83.318	214	102	214	102	0	26	25	6	0
3	f	20	260	2759.98	2760.13	149.979	222	98	236	100	14.1421	33	25	6	0
3	f	20	261	2762.64	2762.84	199.987	365	111	365	111	0	67	25	6	0
3	f	20	262	2765.73	2766.01	283.313	301	106	272	95	31.0161	14	25	6	0
3	f	20	263	2768.31	2768.56	249.971	121	45	111	46	10.0499	71	25	6	0
3	f	20	264	2772.54	2772.83	283.317	137	43	137	43	0	11	25	6	0
3	f	20	265	2775.13	2775.28	149.974	34	18	34	18	0	65	25	6	0
3	f	20	266	2777.61	2777.83	216.652	221	42	223	43	2.23607	49	25	6	0
3	f	20	267	2780.13	2780.26	133.316	455	113	461	113	6	77	25	6	0
3	f	20	268	2782.73	2782.93	199.989	1023	331	1023	331	0	71	25	6	0
3	f	20	269	2785.33	2785.49	166.658	971	341	925	332	46.8722	89	25	6	0
3	f	20	270	2787.86	2788.14	283.308	13	113	3	191	78.6384	88	25	6	0
3	f	20	271	2790.49	2790.68	183.314	696	192	594	210	103.576	33	25	6	0
3	f	20	272	2793.04	2793.34	299.974	293	172	458	204	168.074	69	25	6	0
3	f	20	273	2795.73	2795.94	216.648	388	239	512	276	129.402	20	25	6	0
3	f	20	274	2798.38	2798.56	183.315	424	247	596	292	177.789	3	25	6	0
3	f	20	275	2800.86	2800.94	83.309	963	438	1023	475	70.4911	74	25	6	0
3	f	20	276	2803.32	2803.52	199.981	517	415	655	439	140.071	50	25	6	0
3	f	20	277	2805.82	2806.14	316.635	486	312	702	339	217.681	48	25	6	0
3	f	20	278	2808.47	2808.66	183.314	345	304	456	327	113.358	90	25	6	0
3	f	20	279	2811.09	2811.24	149.989	268	181	361	214	98.6813	60	25	6	0
3	f	20	280	2813.61	2813.81	199.989	1	61	0	56	5.09902	61	25	6	0
3	f	20	281	2816.11	2816.19	83.321	377	130	346	114	34.8855	85	25	6	0
3	f	20	282	2818.77	2818.92	149.99	585	220	483	203	103.407	80	25	6	0
3	f	20	283	2821.22	2821.24	16.664	177	115	193	114	16.0312	57	25	6	0
3	f	20	284	2823.54	2823.71	166.645	390	232	387	235	4.24264	18	25	6	0
3	f	20	285	2826.04	2826.24	199.979	618	299	618	302	3	24	25	6	0
3	f	20	286	2828.54	2828.57	33.326	590	290	602	287	12.3693	88	25	6	0
3	f	20	287	2830.87	2830.89	16.649	580	279	579	277	2.23607	3	25	6	0
3	f	20	288	2833.52	2833.74	216.652	646	223	628	225	18.1108	49	25	6	0
3	f	20	289	2836.04	2836.16	116.654	652	201	659	201	7	17	25	6	0
3	f	20	290	2838.61	2838.74	133.322	594	189	594	189	0	97	25	6	0
3	f	20	291	2841.31	2841.46	149.985	690	192	683	190	7.28011	71	25	6	0
3	f	20	292	2844.61	2844.76	149.989	626	143	619	143	7	50	25	6	0
3	f	20	293	2847.24	2847.42	183.322	1011	270	978	260	34.4819	47	25	6	0
3	f	20	294	2849.72	2849.76	33.326	653	129	653	129	0	6	25	6	0
3	f	20	295	2852.06	2852.17	116.642	750	142	762	142	12	68	25	6	0
3	f	20	296	2854.72	2854.92	199.988	802	147	786	143	16.4924	4	25	6	0
3	f	20	297	2857.22	2857.34	116.645	787	126	787	126	0	7	25	6	0
3	f	20	298	2859.64	2859.65	16.659	901	152	901	152	0	52	25	6	0
3	f	20	299	2862.15	2862.32	166.662	908	153	908	153	0	10	25	6	0
3	f	20	300	2864.62	2864.72	99.978	603	103	603	103	0	81	25	6	0
3	f	20	301	2871.9	2872.05	149.99	522	100	527	192	92.1358	81	25	7	0
3	f	20	302	2874.72	2874.82	99.994	895	450	882	463	18.3848	72	25	7	0
3	f	20	303	2877.12	2877.25	133.315	791	527	706	550	88.0568	15	25	7	0
3	f	20	304	2879.55	2879.84	283.315	531	486	680	533	156.237	65	25	7	0
3	f	20	305	2882.25	2882.4	149.982	635	532	623	534	12.1655	51	25	7	0
3	f	20	306	2884.87	2885.02	149.991	834	581	801	577	33.2415	96	25	7	0
3	f	20	307	2887.45	2887.62	166.656	226	406	183	399	43.566	64	25	7	0
3	f	20	308	2890.04	2890.22	183.321	315	350	447	366	132.966	79	25	7	0
3	f	20	309	2892.52	2892.54	16.663	70	280	79	277	9.48683	45	25	7	0
3	f	20	310	2894.84	2894.99	149.967	0	235	0	235	0	43	25	7	0
3	f	20	311	2897.29	2897.44	149.975	756	464	676	435	85.0941	82	25	7	0
3	f	20	312	2899.89	2900.07	183.322	440	257	454	212	47.1275	8	25	7	0
3	f	20	313	2902.47	2902.69	216.651	355	320	403	321	48.0104	13	25	7	0
3	f	20	314	2905.07	2905.27	199.984	548	326	488	316	60.8276	17	25	7	0
3	f	20	315	2907.99	2908.15	166.658	700	447	788	435	88.8144	39	25	7	0
3	f	20	316	2910.45	2910.47	16.664	926	508	927	508	1	82	25	7	0
3	f	20	317	2912.92	2913.27	349.978	453	393	527	409	75.71	80	25	7	0
3	f	20	318	2915.62	2915.8	183.314	633	409	547	382	90.1388	6	25	7	0
3	f	20	319	2918.27	2918.38	116.657	847	436	771	404	82.4621	40	25	7	0
3	f	20	320	2920.68	2920.7	16.661	376	341	376	341	0	52	25	7	0
3	f	20	321	2923	2923.05	49.993	296	287	330	294	34.7131	41	25	7	0
3	f	20	322	2925.45	2925.63	183.313	579	316	552	314	27.074	65	25	7	0
3	f	20	323	2927.93	2928.03	99.977	114	189	114	189	0	62	25	7	0
3	f	20	324	2930.35	2930.5	149.986	740	327	776	336	37.108	29	25	7	0
3	f	20	325	2932.8	2932.88	83.314	211	179	208	178	3.16228	43	25	7	0
3	f	20	326	2935.83	2936.03	199.986	662	286	662	286	0	2	25	7	0
3	f	20	327	2938.33	2938.43	99.972	453	214	449	214	4	97	25	7	0
3	f	20	328	2940.73	2940.78	49.991	677	349	688	345	11.7047	17	25	7	0
3	f	20	329	2943.18	2943.38	199.986	606	301	801	391	214.767	11	25	7	0
3	f	20	330	2945.83	2946.03	199.987	284	213	778	421	536.004	37	25	7	0
3	f	20	331	2948.33	2948.62	283.299	343	382	936	597	630.773	20	25	7	0
3	f	20	332	2950.92	2951.17	249.968	766	508	1023	655	296.071	48	25	7	0
3	f	20	333	2953.63	2953.93	299.981	840	534	993	629	180.094	34	25	7	0
3	f	20	334	2957.07	2957.38	316.646	796	517	1023	680	279.46	94	25	7	0
3	f	20	335	2959.68	2959.88	199.981	1023	726	1023	761	35	91	25	7	0
3	f	20	336	2962.43	2962.68	249.982	516	436	983	711	541.954	5	25	7	0
3	f	20	337	2965.23	2965.48	249.984	680	102	969	317	360.203	73	25	7	0
3	f	20	338	2968.26	2968.48	216.657	787	304	1023	467	286.819	27	25	7	0
3	f	20	339	2971.08	2971.26	183.323	927	456	926	456	1	42	25	7	0
3	f	20	340	2973.56	2973.68	116.651	485	442	404	433	81.4985	54	25	7	0
3	f	20	341	2975.98	2976.01	33.318	731	574	731	574	0	93	25	7	0
3	f	20	342	2978.58	2978.75	166.657	467	512	461	512	6	41	25	7	0
3	f	20	343	2981.25	2981.41	166.656	832	519	833	515	4.12311	97	25	7	0
3	f	20	344	2983.75	2983.91	166.648	590	497	586	497	4	30	25	7	0
3	f	20	345	2986.21	2986.25	33.323	723	498	752	500	29.0689	69	25	7	0
3	f	20	346	2988.55	2988.71	166.652	886	522	942	531	56.7186	66	25	7	0
3	f	20	347	2991.01	2991.2	183.309	707	424	851	474	152.434	53	25	7	0
3	f	20	348	2993.83	2994.05	216.654	668	277	910	396	269.676	69	25	7	0
3	f	20	349	2996.75	2996.98	233.319	610	403	852	569	293.462	66	25	7	0
3	f	20	350	2999.51	2999.78	266.65	746	458	944	563	224.118	18	25	7	0
3	f	20	351	3002.75	3003.03	283.316	870	459	1022	689	275.688	13	25	8	0
3	f	20	352	3007.88	3008.11	233.321	674	296	679	467	171.073	99	25	8	0
3	f	20	353	3011.08	3011.33	249.983	388	135	505	320	218.893	17	25	8	0
3	f	20	354	3013.75	3014.01	266.648	713	317	874	383	174.003	3	25	8	0
3	f	20	355	3016.31	3016.36	49.991	496	291	496	291	0	56	25	8	0
3	f	20	356	3021.36	3021.7	333.31	115	258	479	479	425.837	87	25	8	0
3	f	20	357	3024.51	3024.79	283.307	460	393	994	763	649.658	66	25	8	0
3	f	20	358	3027.53	3027.79	266.651	727	523	975	767	347.908	19	25	8	0
3	f	20	359	3030.29	3030.56	266.652	844	632	1012	767	215.52	37	25	8	0
3	f	20	360	3033.14	3033.36	216.655	507	400	693	566	249.303	46	25	8	0
3	f	20	361	3035.71	3036.08	366.638	514	404	671	541	208.37	97	25	8	0
3	f	20	362	3038.41	3038.76	349.966	551	426	819	605	322.281	15	25	8	0
3	f	20	363	3041.14	3041.41	266.642	623	499	750	652	198.842	85	25	8	0
3	f	20	364	3043.74	3044.06	316.646	687	563	862	765	267.262	64	25	8	0
3	f	20	365	3046.51	3046.76	250.002	567	590	737	763	242.547	37	25	8	0
3	f	20	366	3049.61	3049.91	299.988	608	649	654	763	122.931	19	25	8	0
3	f	20	367	3052.44	3052.78	333.316	523	649	694	767	207.762	42	25	8	0
3	f	20	368	3055.08	3055.21	133.319	657	767	657	766	1	48	25	8	0
3	f	20	369	3057.51	3057.58	66.658	547	667	544	667	3	12	25	8	0
3	f	20	370	3060.51	3060.81	299.982	811	616	635	668	183.521	58	25	8	0
3	f	20	371	3063.53	3063.81	283.316	896	532	674	679	266.257	22	25	8	0
3	f	20	372	3066.11	3066.16	49.987	641	714	615	709	26.4764	38	25	8	0
3	f	20	373	3068.46	3068.69	233.312	580	596	717	644	145.165	58	25	8	0
3	f	20	374	3070.99	3071.06	66.647	625	597	625	597	0	25	25	8	0
3	f	20	375	3073.46	3073.64	183.321	694	639	693	639	1	29	25	8	0
3	f	20	376	3075.96	3076.26	299.979	715	633	814	659	102.357	61	25	8	0
3	f	20	377	3078.56	3078.66	99.989	536	592	536	592	0	26	25	8	0
3	f	20	378	3081.66	3081.99	333.313	768	629	531	635	237.076	82	25	8	0
3	f	20	379	3084.29	3084.41	116.643	741	682	846	706	107.708	97	25	8	0
3	f	20	380	3087.19	3087.42	233.317	31	237	594	395	584.75	72	25	8	0
3	f	20	381	3089.72	3089.87	149.976	385	361	469	381	86.3481	34	25	8	0
3	f	20	382	3092.56	3092.86	299.982	190	277	746	550	619.407	58	25	8	0
3	f	20	383	3095.16	3095.39	233.294	527	422	585	455	66.7308	11	25	8	0
3	f	20	384	3097.69	3097.87	183.305	376	516	750	711	421.783	90	25	8	0
3	f	20	385	3100.17	3100.24	66.656	751	673	752	673	1	87	25	8	0
3	f	20	386	3102.62	3102.84	216.653	606	625	618	652	29.5466	81	25	8	0
3	f	20	387	3105.52	3105.77	249.986	648	486	595	566	95.9635	26	25	8	0
3	f	20	388	3108.07	3108.16	83.308	674	473	675	472	1.41421	59	25	8	0
3	f	20	389	3111.24	3111.47	233.319	455	554	585	564	130.384	2	25	8	0
3	f	20	390	3113.84	3114.06	216.648	452	563	508	559	56.1427	42	25	8	0
3	f	20	391	3116.36	3116.66	299.973	662	564	560	559	102.122	31	25	8	0
3	f	20	392	3118.96	3119.06	99.983	800	564	850	558	50.3587	16	25	8	0
3	f	20	393	3122.29	3122.54	249.987	236	460	393	521	168.434	18	25	8	0
3	f	20	394	3124.84	3124.94	99.987	325	486	303	477	23.7697	42	25	8	0
3	f	20	395	3127.24	3127.39	149.978	178	442	180	442	2	9	25	8	0
3	f	20	396	3129.69	3129.76	66.66	581	511	635	529	56.921	59	25	8	0
3	f	20	397	3132.09	3132.27	183.315	771	605	857	647	95.7079	47	25	8	0
3	f	20	398	3134.57	3134.59	16.657	630	612	648	613	18.0278	69	25	8	0
3	f	20	399	3137.04	3137.24	199.987	428	559	529	600	109.005	69	25	8	0
3	f	20	400	3139.54	3139.7	166.647	669	663	635	675	36.0555	63	25	8	0
3	f	20	401	3156.09	3156.25	166.655	41	414	181	471	151.159	3	25	9	0
3	f	20	402	3158.55	3158.59	33.319	281	356	281	356	0	7	25	9	0
3	f	20	403	3161.07	3161.25	183.323	614	334	819	447	234.081	32	25	9	0
3	f	20	404	3163.55	3163.85	299.967	15	28	1023	751	1240.48	53	25	9	0
3	f	20	405	3166.25	3166.42	166.652	302	227	984	360	694.847	65	25	9	0
3	f	20	406	3168.84	3169.09	249.976	512	221	984	344	487.763	40	25	9	0
3	f	20	407	3171.74	3171.95	216.661	750	334	849	356	101.415	81	25	9	0
3	f	20	408	3175.27	3175.52	249.981	766	356	590	366	176.284	71	25	9	0
3	f	20	409	3178.15	3178.37	216.651	704	348	356	379	349.378	96	25	9	0
3	f	20	410	3180.67	3180.72	49.997	320	378	318	378	2	53	25	9	0
3	f	20	411	3183.02	3183.14	116.647	341	394	304	353	55.2268	32	25	9	0
3	f	20	412	3185.44	3185.54	99.993	239	374	668	442	434.356	10	25	9	0
3	f	20	413	3188.17	3188.3	133.324	760	522	760	522	0	60	25	9	0
3	f	20	414	3190.68	3190.88	199.98	1023	660	1023	672	12	77	25	9	0
3	f	20	415	3193.5	3193.68	183.319	717	606	704	606	13	42	25	9	0
3	f	20	416	3196.65	3196.85	199.989	600	557	335	532	266.177	9	25	9	0
3	f	20	417	3199.4	3199.58	183.32	451	544	338	523	114.935	26	25	9	0
3	f	20	418	3202.2	3202.38	183.321	667	579	536	554	133.364	15	25	9	0
3	f	20	419	3206.6	3206.77	166.658	552	570	401	610	156.208	28	25	9	0
3	f	20	420	3209.27	3209.45	183.322	557	515	557	515	0	44	25	9	0
3	f	20	421	3211.93	3212.1	166.659	496	530	478	524	18.9737	52	25	9	0
3	f	20	422	3217.22	3217.4	183.321	336	477	472	498	137.612	45	25	9	0
3	f	20	423	3219.7	3219.77	66.657	561	468	561	468	0	87	25	9	0
3	f	20	424	3222.07	3222.15	83.324	780	461	796	463	16.1245	51	25	9	0
3	f	20	425	3224.52	3224.67	149.988	749	419	718	418	31.0161	93	25	9	0
3	f	20	426	3227.1	3227.27	166.656	772	450	867	456	95.1893	63	25	9	0
3	f	20	427	3229.57	3229.72	149.975	1023	468	1023	467	1	95	25	9	0
3	f	20	428	3232.57	3232.8	233.203	753	434	993	511	252.05	24	25	9	0
3	f	20	429	3235.1	3235.23	133.311	663	421	645	422	18.0278	67	25	9	0
3	f	20	430	3237.72	3237.92	199.987	530	396	520	396	10	29	25	9	0
3	f	20	431	3240.22	3240.42	199.971	496	426	496	426	0	67	25	9	0
3	f	20	432	3242.9	3243.1	199.986	295	373	663	542	404.951	69	25	9	0
3	f	20	433	3246.05	3246.31	266.653	427	371	725	538	341.604	7	25	9	0
3	f	20	434	3248.71	3248.93	216.656	497	368	760	479	285.465	25	25	9	0
3	f	20	435	3252.25	3252.36	116.657	741	430	630	767	354.81	22	25	9	0
3	f	20	436	3255.35	3255.51	166.655	283	169	561	327	319.762	66	25	9	0
3	f	20	437	3258	3258.15	149.992	1023	456	1023	464	8	84	25	9	0
3	f	20	438	3260.8	3260.96	166.659	592	407	554	400	38.6394	34	25	9	0
3	f	20	439	3263.36	3263.6	233.315	528	386	980	501	466.4	77	25	9	0
3	f	20	440	3266.06	3266.35	283.315	388	424	485	425	97.0052	67	25	9	0
3	f	20	441	3268.65	3268.76	116.658	901	493	894	493	7	1	25	9	0
3	f	20	442	3271.26	3271.45	183.322	536	368	788	428	259.044	60	25	9	0
3	f	20	443	3274.25	3274.45	199.988	0	98	0	83	15	38	25	9	0
3	f	20	444	3276.75	3276.86	116.655	1006	485	915	455	95.8175	91	25	9	0
3	f	20	445	3279.38	3279.55	166.656	130	257	119	255	11.1803	0	25	9	0
3	f	20	446	3281.9	3282.08	183.31	1023	672	103	344	976.721	46	25	9	0
3	f	20	447	3284.98	3285.15	166.656	19	4	1023	488	1114.57	42	25	9	0
3	f	20	448	3287.53	3287.73	199.979	40	24	1023	643	1161.66	46	25	9	0
3	f	20	449	3290.03	3290.11	83.323	1023	623	1023	720	97	76	25	9	0
3	f	20	450	3293.43	3293.6	166.657	555	385	355	262	234.796	32	25	9	0
3	f	20	451	3296.13	3296.25	116.659	753	558	415	359	392.231	78	25	10	0
3	f	20	452	3298.7	3298.83	133.325	463	554	902	760	484.93	47	25	10	0
3	f	20	453	3301.13	3301.14	16.658	414	258	625	326	221.687	4	25	10	0
3	f	20	454	3303.44	3303.58	133.318	1023	668	883	653	140.801	17	25	10	0
3	f	20	455	3306.03	3306.18	149.989	0	0	0	0	0	71	25	10	0
3	f	20	456	3308.54	3308.69	149.984	103	292	823	617	789.953	47	25	10	0
3	f	20	457	3310.99	3311.09	99.987	817	421	1023	516	226.85	15	25	10	0
3	f	20	458	3313.48	3313.69	216.654	1001	563	608	324	459.967	34	25	10	0
3	f	20	459	3316.33	3316.58	249.985	672	368	560	390	114.14	60	25	10	0
3	f	20	460	3318.89	3319.13	233.311	636	476	441	438	198.668	19	25	10	0
3	f	20	461	3321.48	3321.63	149.986	657	406	665	421	17	73	25	10	0
3	f	20	462	3323.93	3324.11	183.307	704	511	727	521	25.0799	24	25	10	0
3	f	20	463	3326.41	3326.46	49.992	874	548	952	566	80.05	91	25	10	0
3	f	20	464	3329.23	3329.36	133.324	1021	250	0	257	1021.02	27	25	10	0
3	f	20	465	3332.16	3332.34	183.319	635	351	324	512	350.203	76	25	10	0
3	f	20	466	3335.34	3335.54	199.987	350	373	164	322	192.865	19	25	10	0
3	f	20	467	3337.84	3337.91	66.663	804	513	791	508	13.9284	28	25	10	0
3	f	20	468	3340.73	3340.93	199.987	211	0	222	0	11	9	25	10	0
3	f	20	469	3343.51	3343.69	183.32	361	246	446	326	116.726	57	25	10	0
3	f	20	470	3346.09	3346.26	166.657	426	290	717	410	314.771	68	25	10	0
3	f	20	471	3348.59	3348.78	183.32	505	391	603	438	108.688	54	25	10	0
3	f	20	472	3351.78	3351.96	183.322	811	453	971	555	189.747	42	25	10	0
3	f	20	473	3354.44	3354.66	216.653	794	499	879	529	90.1388	64	25	10	0
3	f	20	474	3357.61	3357.81	199.989	975	651	833	594	153.013	64	25	10	0
3	f	20	475	3360.24	3360.46	216.653	794	588	876	617	86.977	67	25	10	0
3	f	20	476	3363.14	3363.32	183.311	319	344	267	333	53.1507	63	25	10	0
3	f	20	477	3365.62	3365.76	133.314	489	431	507	434	18.2483	94	25	10	0
3	f	20	478	3368.19	3368.39	199.981	405	355	342	332	67.0671	21	25	10	0
3	f	20	479	3371.19	3371.37	183.319	528	310	556	324	31.305	70	25	10	0
3	f	20	480	3373.87	3374.02	150.004	713	548	620	520	97.1236	23	25	10	0
3	f	20	481	3376.44	3376.61	166.658	882	652	777	582	126.194	12	25	10	0
3	f	20	482	3378.91	3378.97	66.655	773	531	818	531	45	60	25	10	0
3	f	20	483	3381.44	3381.57	133.314	979	430	1003	436	24.7386	45	25	10	0
3	f	20	484	3384.46	3384.64	183.323	24	21	488	213	502.155	45	25	10	0
3	f	20	485	3387.06	3387.34	283.315	483	190	754	294	290.271	66	25	10	0
3	f	20	486	3389.64	3389.84	199.976	1023	463	1023	473	10	76	25	10	0
3	f	20	487	3392.44	3392.79	349.979	465	351	899	532	470.231	35	25	10	0
3	f	20	488	3395.09	3395.11	16.66	46	218	52	219	6.08276	66	25	10	0
3	f	20	489	3397.71	3397.89	183.323	733	389	649	363	87.9318	41	25	10	0
3	f	20	490	3400.36	3400.54	183.32	364	258	417	270	54.3415	83	25	10	0
3	f	20	491	3403.24	3403.46	216.652	9	19	287	188	325.338	82	25	10	0
3	f	20	492	3405.86	3406.02	166.649	462	261	354	201	123.548	25	25	10	0
3	f	20	493	3408.36	3408.54	183.324	488	233	598	272	116.709	61	25	10	0
3	f	20	494	3410.96	3411.16	199.988	959	396	854	368	108.669	58	25	10	0
3	f	20	495	3413.45	3413.47	16.659	549	319	490	294	64.0781	54	25	10	0
3	f	20	496	3416.45	3416.65	199.988	683	328	454	237	246.418	86	25	10	0
3	f	20	497	3419.09	3419.22	133.325	810	328	945	333	135.093	26	25	10	0
3	f	20	498	3421.52	3421.62	99.986	644	256	711	264	67.4759	31	25	10	0
3	f	20	499	3423.92	3423.95	33.325	821	395	770	461	83.4086	12	25	10	0
3	f	20	500	3426.34	3426.6	266.649	446	411	901	629	504.528	93	25	10	0
4	m	20	1	16867.2	16867.5	299.968	337	281	633	457	344.372	86	32	1	0
4	m	20	2	16870.9	16871.3	466.64	295	182	836	572	666.919	26	27	1	0
4	m	20	3	16874.4	16874.8	433.304	371	237	639	442	337.415	31	25	1	0
4	m	20	4	16877.5	16877.9	333.311	466	299	719	507	327.526	12	24	1	0
4	m	20	5	16880.4	16881	516.635	545	87	990	594	674.592	93	25	1	0
4	m	20	6	16883.4	16883.9	533.282	181	1	962	555	957.537	64	26	1	0
4	m	20	7	16886.2	16887.7	1433.24	676	0	1023	767	841.842	47	26	1	0
4	m	20	8	16890.5	16892	1499.91	436	215	1023	767	805.775	63	26	1	0
4	m	20	9	16894.7	16896.2	1516.57	329	197	787	511	555.302	54	26	1	0
4	m	20	10	16898.7	16900.1	1433.24	317	196	874	553	661.587	64	26	1	0
4	m	20	11	16903.3	16904.6	1233.25	297	198	961	634	794.35	54	26	1	0
4	m	20	12	16907.5	16908.6	1133.24	380	244	865	524	560.022	71	26	1	0
4	m	20	13	16911.5	16912.8	1333.24	663	164	423	696	583.63	52	26	1	0
4	m	20	14	16915.5	16916.9	1383.25	156	71	1023	767	1111.8	98	27	1	0
4	m	20	15	16919.8	16921.6	1866.55	0	0	1023	767	1278.6	22	26	1	0
4	m	20	16	16924.5	16926.3	1816.55	6	12	1023	701	1228.42	10	26	1	0
4	m	20	17	16928.7	16930.4	1733.23	170	122	1023	767	1069.41	11	26	1	0
4	m	20	18	16932.8	16933.7	949.945	265	184	545	373	337.818	6	25	1	0
4	m	20	19	16936.1	16937.4	1299.91	270	163	722	430	524.97	40	25	1	0
4	m	20	20	16940.8	16940.9	66.571	341	296	341	296	0	44	25	1	0
4	m	20	21	16943.6	16943.7	66.663	538	307	538	307	0	36	25	1	0
4	m	20	22	16946.4	16947.5	1083.26	398	320	939	548	587.082	76	25	1	0
4	m	20	23	16950.6	16952.5	1899.88	409	302	676	422	292.727	62	25	1	0
4	m	20	24	16955.4	16957.3	1933.19	426	302	934	466	533.816	76	25	1	0
4	m	20	25	16960.7	16962.9	2233.2	436	339	767	428	342.756	92	26	1	0
4	m	20	26	16965.6	16967.1	1499.91	433	374	792	480	374.322	96	26	1	0
4	m	20	27	16969.9	16972.1	2166.53	454	415	807	443	354.109	19	26	1	0
4	m	20	28	16974.8	16976.2	1349.91	432	332	749	442	335.543	14	26	1	0
4	m	20	29	16978.9	16980.2	1333.22	439	398	840	471	407.59	69	26	1	0
4	m	20	30	16982.9	16985.8	2899.81	420	398	891	501	482.131	9	25	1	0
4	m	20	31	16988.6	16990.1	1533.23	458	390	846	501	403.565	52	25	1	0
4	m	20	32	16992.8	16994.8	1933.21	430	394	871	479	449.117	53	26	1	0
4	m	20	33	16997.5	16998.8	1316.6	416	382	1023	482	615.182	85	26	1	0
4	m	20	34	17001.5	17002.3	766.615	442	394	812	476	378.978	48	26	1	0
4	m	20	35	17005	17006	983.268	428	407	1002	546	590.59	39	26	1	0
4	m	20	36	17008.6	17010.2	1516.57	413	414	1023	549	624.76	66	26	1	0
4	m	20	37	17012.5	17014.3	1766.55	1015	15	0	767	1263.22	73	26	1	0
4	m	20	38	17017.2	17018.3	1133.26	1015	43	239	576	941.416	51	26	1	0
4	m	20	39	17021.3	17021.5	233.32	910	95	684	287	296.547	34	26	1	0
4	m	20	40	17024.5	17025.2	683.288	339	236	820	541	569.549	15	26	1	0
4	m	20	41	17027.9	17029.6	1716.55	401	316	991	559	638.082	58	26	1	0
4	m	20	42	17032.4	17033.5	1049.93	432	353	780	500	377.774	26	25	1	0
4	m	20	43	17036.2	17038	1833.22	411	378	806	429	398.279	4	25	1	0
4	m	20	44	17040.6	17041.9	1366.58	409	397	803	453	397.96	75	25	1	0
4	m	20	45	17044.6	17046.5	1883.22	379	406	789	462	413.807	24	25	1	0
4	m	20	46	17049.4	17050.8	1433.24	388	414	794	529	421.973	44	25	1	0
4	m	20	47	17053.5	17055.1	1566.56	398	376	767	497	388.332	68	25	1	0
4	m	20	48	17057.9	17059.4	1516.59	405	384	796	496	406.725	36	25	1	0
4	m	20	49	17062.2	17063.3	1149.93	451	419	813	512	373.755	73	25	1	0
4	m	20	50	17066.1	17067.3	1233.26	446	401	751	489	317.441	39	25	1	0
4	m	20	51	17070.4	17071.3	866.622	471	339	618	428	171.843	68	25	2	0
4	m	20	52	17074.2	17075.3	1049.93	508	377	583	402	79.0569	70	25	2	0
4	m	20	53	17078.3	17079.7	1399.92	506	375	554	386	49.2443	44	25	2	0
4	m	20	54	17083	17084.1	1166.59	498	363	575	406	88.193	2	25	2	0
4	m	20	55	17087.6	17089	1416.57	461	327	725	477	303.638	33	25	2	0
4	m	20	56	17091.6	17091.7	83.327	390	306	392	308	2.82843	42	25	2	0
4	m	20	57	17094.3	17095.1	783.282	370	283	788	492	467.338	27	25	2	0
4	m	20	58	17097.9	17099.2	1333.26	470	371	785	511	344.71	20	25	2	0
4	m	20	59	17102.1	17103.4	1299.91	444	328	743	472	331.869	81	25	2	0
4	m	20	60	17106.6	17107.8	1249.92	442	377	823	494	398.56	43	25	2	0
4	m	20	61	17110.6	17111.7	1083.26	471	399	857	557	417.085	88	25	2	0
4	m	20	62	17114.3	17115.7	1349.9	349	252	745	488	460.99	39	25	2	0
4	m	20	63	17118.5	17121.5	3083.14	353	206	714	412	415.64	76	25	2	0
4	m	20	64	17125	17126.3	1266.59	412	341	732	471	345.398	39	25	2	0
4	m	20	65	17129.2	17132.7	3583.1	410	285	598	379	210.19	80	25	2	0
4	m	20	66	17135.6	17136.6	1033.26	510	381	580	425	82.6801	75	25	2	0
4	m	20	67	17139.6	17141	1333.25	511	381	558	401	51.0784	37	25	2	0
4	m	20	68	17144	17146.2	2216.52	511	380	871	520	386.264	21	25	2	0
4	m	20	69	17149.2	17150.4	1133.26	512	383	584	417	79.6241	78	25	2	0
4	m	20	70	17153.5	17154.7	1199.93	513	383	622	423	116.108	94	26	2	0
4	m	20	71	17157.7	17158.6	966.603	512	377	572	405	66.2118	32	25	2	0
4	m	20	72	17161.7	17162.8	1133.26	513	382	579	410	71.6938	66	26	2	0
4	m	20	73	17165.7	17166.8	1066.59	523	385	583	399	61.6117	43	26	2	0
4	m	20	74	17170.1	17171	916.623	504	369	573	406	78.2943	83	26	2	0
4	m	20	75	17174	17175.4	1399.91	507	378	568	402	65.5515	76	26	2	0
4	m	20	76	17178.4	17179.4	983.283	505	372	569	404	71.5542	17	26	2	0
4	m	20	77	17182.7	17184.4	1666.56	513	379	569	409	63.5295	85	26	2	0
4	m	20	78	17187.1	17188.5	1349.91	511	379	565	383	54.1479	98	26	2	0
4	m	20	79	17191.6	17192.7	1149.93	511	382	564	383	53.0094	51	26	2	0
4	m	20	80	17196	17196.8	883.275	513	383	584	400	73.0068	88	26	2	0
4	m	20	81	17199.6	17200.9	1266.59	514	383	572	400	60.4401	58	26	2	0
4	m	20	82	17203.8	17205.1	1266.58	515	382	575	393	61	15	26	2	0
4	m	20	83	17207.9	17209.5	1516.57	508	379	587	388	79.511	20	26	2	0
4	m	20	84	17212.3	17213.5	1183.26	512	379	578	404	70.5762	40	26	2	0
4	m	20	85	17216.5	17217.3	849.946	511	378	585	408	79.8499	74	26	2	0
4	m	20	86	17220.3	17221.2	949.938	515	380	596	411	86.7295	82	26	2	0
4	m	20	87	17224.1	17225	899.943	514	380	584	413	77.3886	78	26	2	0
4	m	20	88	17227.9	17229.1	1199.92	512	381	576	417	73.4302	32	26	2	0
4	m	20	89	17231.9	17233.2	1349.91	511	378	576	419	76.8505	53	26	2	0
4	m	20	90	17236	17237.4	1349.91	513	381	566	427	70.1783	9	26	2	0
4	m	20	91	17240.2	17241.3	1116.6	513	381	572	431	77.3369	11	26	2	0
4	m	20	92	17244.1	17244.8	699.954	508	380	579	433	88.6002	13	26	2	0
4	m	20	93	17247.8	17248.7	866.612	512	379	584	433	90	67	26	2	0
4	m	20	94	17251.1	17252.1	1016.6	512	380	575	431	81.0555	49	26	2	0
4	m	20	95	17254.4	17254.8	366.634	512	378	794	596	356.438	19	26	2	0
4	m	20	96	17257.5	17257.8	299.98	504	380	726	620	326.931	49	26	2	0
4	m	20	97	17260.7	17260.9	216.646	513	383	629	536	192.003	15	25	2	0
4	m	20	98	17263.3	17264.2	833.27	511	377	558	427	68.6222	5	25	2	0
4	m	20	99	17266.9	17267.7	766.619	514	380	597	450	108.577	84	25	2	0
4	m	20	100	17270.9	17271.8	899.939	514	379	587	445	98.4124	55	25	2	0
4	m	20	101	17294	17294.5	483.304	474	341	668	482	239.827	92	26	3	0
4	m	20	102	17297.5	17298.1	516.633	472	336	631	449	195.064	69	26	3	0
4	m	20	103	17300.9	17301.9	1033.26	561	335	489	454	139.086	58	26	3	0
4	m	20	104	17304.7	17305.7	933.274	460	431	578	353	141.45	81	26	3	0
4	m	20	105	17308.6	17309.7	1049.93	561	427	478	336	123.167	87	26	3	0
4	m	20	106	17312.4	17313.1	749.953	512	379	590	414	85.4927	98	26	3	0
4	m	20	107	17315.9	17317.9	1983.21	512	380	575	412	70.6612	0	26	3	0
4	m	20	108	17320.7	17322.4	1699.89	513	379	570	426	73.8783	86	26	3	0
4	m	20	109	17325.1	17326.6	1449.89	513	381	545	434	61.9112	61	26	3	0
4	m	20	110	17329.6	17331	1466.57	511	380	570	433	79.3095	98	26	3	0
4	m	20	111	17335.5	17337.1	1566.57	518	382	556	429	60.4401	52	26	3	0
4	m	20	112	17340	17341.5	1499.88	515	378	555	435	69.6348	47	26	3	0
4	m	20	113	17344.4	17345.6	1199.92	511	377	524	429	53.6004	79	26	3	0
4	m	20	114	17350.2	17351.3	1066.6	512	395	523	447	53.1507	23	26	3	0
4	m	20	115	17354.3	17356.1	1816.55	514	380	517	433	53.0848	49	26	3	0
4	m	20	116	17358.8	17359.5	633.295	514	378	522	477	99.3227	89	26	3	0
4	m	20	117	17361.9	17362.5	683.277	516	380	592	436	94.4034	57	26	3	0
4	m	20	118	17364.8	17365.6	783.269	314	358	379	416	87.1149	84	26	3	0
4	m	20	119	17368.2	17369.5	1283.25	626	266	676	327	78.8733	73	26	3	0
4	m	20	120	17372.7	17373.4	699.95	506	241	569	313	95.6713	58	26	3	0
4	m	20	121	17376.1	17376.9	799.949	374	260	438	319	87.046	24	26	3	0
4	m	20	122	17379.6	17380.6	949.941	626	478	696	527	85.4459	66	26	3	0
4	m	20	123	17383.3	17384.4	1149.93	352	495	411	560	87.7838	8	26	3	0
4	m	20	124	17386.7	17387.6	866.593	634	315	685	379	81.8352	62	26	3	0
4	m	20	125	17390.1	17390.6	533.296	458	332	573	436	155.052	65	26	3	0
4	m	20	126	17393.3	17393.9	633.291	465	338	572	435	144.423	72	26	3	0
4	m	20	127	17396.9	17397.7	833.293	517	380	582	425	79.0569	88	26	3	0
4	m	20	128	17400.6	17401.5	916.609	515	379	577	418	73.2462	97	26	3	0
4	m	20	129	17404.3	17405.8	1466.57	511	380	568	429	75.1665	76	26	3	0
4	m	20	130	17408.6	17410	1366.58	513	380	560	427	66.468	58	26	3	0
4	m	20	131	17412.7	17414	1349.91	514	382	561	443	77.0065	92	26	3	0
4	m	20	132	17416.8	17418.1	1283.25	511	377	548	452	83.6301	57	26	3	0
4	m	20	133	17420.9	17422.2	1333.25	515	380	560	467	97.949	2	26	3	0
4	m	20	134	17425	17425.8	716.607	509	382	566	473	107.378	12	26	3	0
4	m	20	135	17428.2	17428.8	616.585	511	381	525	421	42.3792	85	26	3	0
4	m	20	136	17431.1	17432.1	966.6	514	380	527	434	55.5428	48	26	3	0
4	m	20	137	17434.5	17435.2	683.287	515	383	518	404	21.2132	84	26	3	0
4	m	20	138	17437.5	17438	449.956	514	390	514	394	4	21	26	3	0
4	m	20	139	17440.3	17441.2	916.593	515	392	522	419	27.8927	55	26	3	0
4	m	20	140	17443.5	17444.7	1166.58	518	388	529	433	46.3249	62	26	3	0
4	m	20	141	17447	17448.2	1133.26	513	378	534	435	60.7454	3	26	3	0
4	m	20	142	17450.5	17451.1	583.301	518	397	589	475	105.475	61	26	3	0
4	m	20	143	17453.4	17454.2	824.591	557	437	687	565	182.439	36	26	3	0
4	m	20	144	17456.5	17457.6	1133.23	533	423	574	479	69.4046	5	26	3	0
4	m	20	145	17460.3	17461	666.638	513	376	572	415	70.7248	48	26	3	0
4	m	20	146	17463.8	17464.8	949.924	513	380	575	389	62.6498	19	26	3	0
4	m	20	147	17467.5	17468.8	1366.57	514	381	598	402	86.5852	12	26	3	0
4	m	20	148	17471.6	17472.7	1066.6	514	379	611	407	100.96	20	26	3	0
4	m	20	149	17475.5	17476.4	866.611	514	379	606	436	108.227	15	26	3	0
4	m	20	150	17479	17479.6	633.294	514	383	560	452	82.9277	19	26	3	0
4	m	20	151	17481.9	17482.6	666.61	425	345	915	703	606.848	4	26	4	0
4	m	20	152	17485.4	17485.5	66.646	493	362	493	362	0	63	26	4	0
4	m	20	153	17488.2	17488.3	99.991	438	379	438	379	0	28	26	4	0
4	m	20	154	17491.1	17491.2	99.977	438	379	438	379	0	53	26	4	0
4	m	20	155	17494.1	17494.2	100.003	438	379	438	379	0	69	26	4	0
4	m	20	156	17497.1	17497.2	116.653	438	379	438	379	0	49	26	4	0
4	m	20	157	17500	17500.5	566.63	509	376	581	448	101.823	53	26	4	0
4	m	20	158	17503.2	17503.9	666.613	512	376	572	442	89.1964	44	26	4	0
4	m	20	159	17506.5	17507.3	799.948	516	382	569	445	82.3286	12	26	4	0
4	m	20	160	17509.9	17510.6	666.625	505	367	655	503	202.475	49	26	4	0
4	m	20	161	17513.4	17513.4	66.662	282	248	282	248	0	84	26	4	0
4	m	20	162	17516.2	17516.3	100.009	253	221	253	221	0	87	26	4	0
4	m	20	163	17519.2	17519.3	116.656	230	191	230	191	0	27	26	4	0
4	m	20	164	17522.2	17522.3	83.326	236	271	236	271	0	21	26	4	0
4	m	20	165	17525	17525.1	99.992	281	239	281	239	0	56	26	4	0
4	m	20	166	17527.9	17528	99.992	396	205	396	205	0	63	26	4	0
4	m	20	167	17530.7	17530.8	83.326	553	199	553	199	0	41	26	4	0
4	m	20	168	17533.5	17533.6	99.992	459	112	459	112	0	20	26	4	0
4	m	20	169	17536.3	17536.4	99.992	516	20	516	20	0	94	26	4	0
4	m	20	170	17539.3	17539.4	83.371	481	8	481	8	0	8	26	4	0
4	m	20	171	17542.1	17542.2	99.994	530	61	530	61	0	10	26	4	0
4	m	20	172	17545.4	17545.4	83.328	514	383	514	383	0	14	26	4	0
4	m	20	173	17548.4	17548.5	83.326	494	361	494	361	0	16	26	4	0
4	m	20	174	17551.4	17551.5	83.311	494	361	494	361	0	61	26	4	0
4	m	20	175	17554.4	17554.5	99.978	494	361	494	361	0	57	26	4	0
4	m	20	176	17557.1	17557.7	583.294	458	332	609	439	185.068	5	25	4	0
4	m	20	177	17560.4	17561.1	766.579	476	338	588	424	141.209	92	26	4	0
4	m	20	178	17564	17564.7	699.958	509	368	546	441	81.8413	72	26	4	0
4	m	20	179	17567.5	17568.5	1016.6	510	384	567	449	86.4523	73	26	4	0
4	m	20	180	17571.3	17572.1	783.268	514	380	571	446	87.2067	6	26	4	0
4	m	20	181	17574.7	17575.3	633.293	510	384	567	445	83.4865	85	26	4	0
4	m	20	182	17577.9	17578.8	849.942	516	382	570	451	87.6185	93	26	4	0
4	m	20	183	17581.4	17582.3	816.614	515	385	562	453	82.662	97	26	4	0
4	m	20	184	17585	17585.8	833.289	519	382	551	429	56.8595	85	26	4	0
4	m	20	185	17588.6	17589.3	699.957	516	383	563	427	64.3817	78	26	4	0
4	m	20	186	17591.9	17592.7	816.614	516	385	557	435	64.6607	51	26	4	0
4	m	20	187	17595.5	17596.2	616.627	514	389	609	474	127.475	18	26	4	0
4	m	20	188	17598.8	17598.9	83.325	521	387	521	387	0	39	26	4	0
4	m	20	189	17601.4	17602.1	616.626	516	382	560	425	61.5224	13	26	4	0
4	m	20	190	17604.7	17605.5	783.283	513	378	599	454	114.769	3	26	4	0
4	m	20	191	17608.2	17608.9	716.619	508	375	582	446	102.552	93	26	4	0
4	m	20	192	17611.7	17612.6	899.943	515	382	591	441	96.2133	30	26	4	0
4	m	20	193	17615.3	17616.5	1149.93	518	380	616	452	121.606	29	26	4	0
4	m	20	194	17619.2	17619.9	716.619	506	398	606	488	134.536	33	26	4	0
4	m	20	195	17622.5	17623.2	666.619	515	389	462	465	92.6553	46	26	4	0
4	m	20	196	17626.2	17626.6	416.638	498	387	600	449	119.365	64	26	4	0
4	m	20	197	17629.3	17629.9	533.298	528	406	600	482	104.69	2	26	4	0
4	m	20	198	17632.7	17633.4	699.955	492	375	595	465	136.781	83	26	4	0
4	m	20	199	17636.3	17637.2	933.272	507	371	594	440	111.041	55	26	4	0
4	m	20	200	17639.7	17640.8	1116.59	510	366	590	469	130.419	85	26	4	0
4	m	20	201	17650.4	17650.8	483.3	481	362	601	494	178.393	34	26	5	0
4	m	20	202	17653.1	17653.7	566.615	530	417	582	468	72.8354	44	26	5	0
4	m	20	203	17656.5	17656.6	83.33	560	32	560	32	0	5	26	5	0
4	m	20	204	17659.4	17659.5	116.643	495	33	495	33	0	18	26	5	0
4	m	20	205	17662.3	17663.2	899.949	28	24	82	84	80.7217	66	26	5	0
4	m	20	206	17666.3	17668.2	1883.19	0	0	452	410	610.249	33	26	5	0
4	m	20	207	17670.9	17672.4	1516.57	0	767	550	312	713.81	89	26	5	0
4	m	20	208	17674.7	17675.2	499.943	594	359	375	525	274.804	12	26	5	0
4	m	20	209	17677.5	17677.9	383.296	532	472	690	387	179.413	98	26	5	0
4	m	20	210	17680.2	17680.7	483.288	642	372	437	340	207.483	53	26	5	0
4	m	20	211	17683	17683.7	716.607	446	399	627	550	235.716	70	26	5	0
4	m	20	212	17686	17686.3	266.64	666	493	747	428	103.856	99	26	5	0
4	m	20	213	17688.6	17688.8	216.637	758	385	649	335	119.921	28	26	5	0
4	m	20	214	17691.4	17691.8	466.647	565	334	709	240	171.965	41	26	5	0
4	m	20	215	17694.1	17694.3	116.659	729	313	745	355	44.9444	46	26	5	0
4	m	20	216	17696.6	17696.8	283.302	739	426	647	480	106.677	76	26	5	0
4	m	20	217	17699.1	17699.5	399.96	624	497	484	426	156.975	81	26	5	0
4	m	20	218	17702.1	17702.6	516.631	477	426	636	322	189.992	10	26	5	0
4	m	20	219	17704.9	17705.4	499.957	649	319	709	422	119.202	18	26	5	0
4	m	20	220	17707.7	17708	216.642	633	466	520	514	122.772	36	26	5	0
4	m	20	221	17710.3	17710.5	283.31	471	519	669	419	221.82	6	26	5	0
4	m	20	222	17713.1	17713.7	549.964	674	416	764	346	114.018	52	26	5	0
4	m	20	223	17716.3	17717	733.285	764	346	850	285	105.437	33	26	5	0
4	m	20	224	17719.7	17720.7	983.27	850	285	792	326	71.0282	17	25	5	0
4	m	20	225	17723	17723.1	99.978	587	343	439	357	148.661	21	25	5	0
4	m	20	226	17725.7	17726	233.319	198	398	748	380	550.294	90	25	5	0
4	m	20	227	17728.6	17728.8	183.324	831	386	557	416	275.637	67	26	5	0
4	m	20	228	17731.5	17731.7	216.65	416	425	645	394	231.089	46	25	5	0
4	m	20	229	17734.5	17734.7	183.321	645	394	443	452	210.162	90	26	5	0
4	m	20	230	17737.3	17737.5	199.987	418	452	653	385	244.364	10	25	5	0
4	m	20	231	17740.1	17740.3	199.971	653	385	583	415	76.1577	74	26	5	0
4	m	20	232	17742.9	17743	133.324	526	433	622	411	98.4886	73	26	5	0
4	m	20	233	17745.3	17745.8	533.287	626	407	475	465	161.756	56	26	5	0
4	m	20	234	17748.1	17748.4	266.636	565	435	452	328	155.621	18	26	5	0
4	m	20	235	17750.7	17751	299.968	556	408	408	297	185	59	26	5	0
4	m	20	236	17753.3	17753.3	16.664	605	447	608	449	3.60555	30	26	5	0
4	m	20	237	17755.6	17755.7	99.979	475	329	449	315	29.5296	13	25	5	0
4	m	20	238	17758	17758.2	199.972	456	368	429	350	32.45	21	25	5	0
4	m	20	239	17760.8	17761.2	366.644	572	440	340	385	238.43	89	25	5	0
4	m	20	240	17764	17764.4	433.308	560	428	402	342	179.889	7	25	5	0
4	m	20	241	17767.1	17767.3	183.323	559	429	453	398	110.44	24	25	5	0
4	m	20	242	17770	17770.2	166.634	385	501	675	436	297.195	5	25	5	0
4	m	20	243	17773	17773.1	133.326	421	478	739	386	331.041	44	25	5	0
4	m	20	244	17775.8	17775.9	99.992	386	512	731	393	364.947	1	25	5	0
4	m	20	245	17778.5	17778.6	166.653	403	512	608	413	227.653	89	25	5	0
4	m	20	246	17781.2	17781.4	200.004	431	514	664	417	252.385	19	25	5	0
4	m	20	247	17784	17784.3	233.318	472	422	590	411	118.512	9	25	5	0
4	m	20	248	17786.9	17787.5	549.964	469	342	571	453	150.748	30	25	5	0
4	m	20	249	17790.2	17790.7	533.314	472	342	609	468	186.132	45	25	5	0
4	m	20	250	17793.4	17794	566.61	466	346	611	447	176.709	10	25	5	0
4	m	20	251	17796.6	17797.1	583.295	520	323	621	433	149.335	99	25	6	0
4	m	20	252	17799.9	17800.5	683.289	525	296	578	414	129.356	33	25	6	0
4	m	20	253	17803.2	17803.9	699.956	559	305	557	431	126.016	29	25	6	0
4	m	20	254	17806.7	17807.6	849.944	543	293	536	381	88.278	6	25	6	0
4	m	20	255	17810.3	17811.4	1166.59	539	270	532	391	121.202	30	25	6	0
4	m	20	256	17814.1	17815.3	1183.26	534	281	526	428	147.218	5	25	6	0
4	m	20	257	17817.7	17818.1	333.312	467	438	594	361	148.519	50	25	6	0
4	m	20	258	17820.8	17821.2	416.645	483	415	664	346	193.706	75	25	6	0
4	m	20	259	17823.8	17824.2	416.638	458	435	609	350	173.28	62	25	6	0
4	m	20	260	17826.8	17827.4	599.961	463	426	613	355	165.955	9	25	6	0
4	m	20	261	17830.1	17830.7	616.629	464	437	607	374	156.263	8	25	6	0
4	m	20	262	17833.5	17834	549.963	519	384	567	464	93.2952	77	25	6	0
4	m	20	263	17836.8	17837.6	816.615	507	379	574	450	97.6217	90	25	6	0
4	m	20	264	17840.3	17841.2	899.959	498	376	578	440	102.45	53	25	6	0
4	m	20	265	17843.8	17844.7	866.612	505	379	575	450	99.7046	11	25	6	0
4	m	20	266	17847.4	17848.2	816.597	506	379	570	450	95.5877	82	25	6	0
4	m	20	267	17851	17851.7	749.95	504	383	577	454	101.833	33	25	6	0
4	m	20	268	17854.4	17855.3	883.275	505	380	581	437	95	29	25	6	0
4	m	20	269	17858	17858.6	599.959	507	380	542	403	41.8808	74	25	6	0
4	m	20	270	17861.2	17862.1	883.277	504	379	547	405	50.2494	1	25	6	0
4	m	20	271	17864.8	17865.7	949.949	501	380	559	412	66.242	5	25	6	0
4	m	20	272	17868.6	17869.5	966.607	503	380	585	419	90.802	66	25	6	0
4	m	20	273	17872.3	17873	666.624	500	383	584	414	89.5377	60	25	6	0
4	m	20	274	17875.6	17876.3	749.953	500	380	589	429	101.597	52	25	6	0
4	m	20	275	17878.7	17879.4	683.302	506	382	586	417	87.3212	72	25	6	0
4	m	20	276	17881.7	17882.3	533.297	511	386	566	462	93.8136	70	25	6	0
4	m	20	277	17884.6	17885.4	799.945	505	376	580	451	106.066	77	25	6	0
4	m	20	278	17887.9	17888.8	933.273	497	380	562	434	84.5044	29	25	6	0
4	m	20	279	17891.1	17891.6	433.271	504	382	573	441	90.7855	69	25	6	0
4	m	20	280	17893.9	17894.5	649.944	507	383	569	440	84.2199	55	25	6	0
4	m	20	281	17896.8	17897.8	1033.25	504	381	568	438	85.703	39	25	6	0
4	m	20	282	17900.4	17901.1	766.624	497	384	596	439	113.252	6	25	6	0
4	m	20	283	17903.4	17903.5	33.322	301	210	304	215	5.83095	77	25	6	0
4	m	20	284	17906.2	17906.3	133.326	712	180	774	277	115.122	33	25	6	0
4	m	20	285	17909	17909.2	266.65	149	590	258	574	110.168	60	25	6	0
4	m	20	286	17911.8	17912.1	366.657	343	578	439	543	102.181	73	25	6	0
4	m	20	287	17914.7	17915.2	483.3	497	601	595	550	110.476	10	25	6	0
4	m	20	288	17918.2	17918.8	616.625	634	625	691	583	70.8025	13	25	6	0
4	m	20	289	17921.4	17922.2	733.288	740	599	741	593	6.08276	54	25	6	0
4	m	20	290	17924.5	17926	1566.57	741	593	741	580	13	48	25	6	0
4	m	20	291	17928.7	17930	1249.92	741	580	744	540	40.1123	88	25	6	0
4	m	20	292	17932.3	17933.6	1299.88	744	573	744	531	42	79	25	6	0
4	m	20	293	17935.9	17937.2	1249.9	745	578	745	524	54	73	25	6	0
4	m	20	294	17939.7	17941.1	1416.58	744	589	744	515	74	5	25	6	0
4	m	20	295	17943.8	17945	1166.59	742	604	723	547	60.0833	7	25	6	0
4	m	20	296	17947.3	17947.7	399.959	597	309	688	393	123.843	9	25	6	0
4	m	20	297	17950	17950.4	433.315	157	257	201	315	72.8011	79	25	6	0
4	m	20	298	17952.8	17953.5	666.607	215	322	260	361	59.5483	93	25	6	0
4	m	20	299	17956.1	17956.8	749.952	263	369	308	412	62.2415	68	25	6	0
4	m	20	300	17959.5	17960.3	866.623	308	412	345	466	65.4599	13	25	6	0
4	m	20	301	17969.8	17970.4	566.632	424	295	506	402	134.807	72	25	7	0
4	m	20	302	17973	17973.6	649.969	401	312	477	397	114.022	11	25	7	0
4	m	20	303	17975.9	17976.3	433.295	497	399	535	433	50.9902	12	25	7	0
4	m	20	304	17978.6	17979.3	633.277	536	433	644	467	113.225	63	25	7	0
4	m	20	305	17981.6	17981.8	266.633	610	464	427	448	183.698	33	25	7	0
4	m	20	306	17984.1	17984.3	166.642	466	444	553	452	87.367	65	25	7	0
4	m	20	307	17986.6	17986.7	116.646	433	420	398	415	35.3553	74	25	7	0
4	m	20	308	17989.2	17989.7	416.642	353	412	516	418	163.11	58	25	7	0
4	m	20	309	17992	17992.3	333.309	454	431	338	434	116.039	73	25	7	0
4	m	20	310	17994.6	17995.2	599.945	415	391	479	426	72.9452	23	25	7	0
4	m	20	311	17997.5	17997.8	299.964	419	307	450	338	43.8406	73	25	7	0
4	m	20	312	18000.1	18000.5	433.294	605	257	759	361	185.828	96	25	7	0
4	m	20	313	18002.8	18003.4	533.284	580	289	664	330	93.4719	86	25	7	0
4	m	20	314	18005.7	18006.5	783.273	564	255	653	314	106.78	9	25	7	0
4	m	20	315	18008.9	18009.8	883.3	558	298	665	311	107.787	36	25	7	0
4	m	20	316	18012.1	18012.9	799.933	526	264	607	289	84.7703	37	25	7	0
4	m	20	317	18015.2	18015.7	499.943	350	266	479	292	131.594	68	25	7	0
4	m	20	318	18018.1	18018.9	799.948	479	292	597	329	123.665	59	25	7	0
4	m	20	319	18021.4	18022.6	1149.91	597	329	673	399	103.325	78	25	7	0
4	m	20	320	18025	18025.7	683.29	414	278	454	352	84.119	36	25	7	0
4	m	20	321	18028.1	18028.7	583.303	372	308	478	365	120.354	20	25	7	0
4	m	20	322	18031	18031.5	499.955	417	318	588	582	314.543	9	25	7	0
4	m	20	323	18034	18034.3	233.321	295	144	686	611	609.073	76	25	7	0
4	m	20	324	18036.6	18037.1	549.954	392	321	708	568	401.08	20	25	7	0
4	m	20	325	18039.7	18040.7	1083.26	517	376	882	491	382.688	38	25	7	0
4	m	20	326	18043.3	18043.7	349.955	513	384	605	434	104.709	55	25	7	0
4	m	20	327	18046	18046.2	216.638	517	386	571	418	62.7694	23	25	7	0
4	m	20	328	18048.5	18048.7	216.64	515	382	595	443	100.603	64	25	7	0
4	m	20	329	18051	18051.4	366.634	512	387	627	474	144.201	48	25	7	0
4	m	20	330	18053.7	18054.5	866.594	626	496	872	652	291.294	15	25	7	0
4	m	20	331	18057.1	18057.5	433.305	528	420	861	500	342.475	77	25	7	0
4	m	20	332	18060	18060.4	366.66	533	412	813	514	298	10	25	7	0
4	m	20	333	18062.7	18063.3	599.946	537	366	738	463	223.182	29	25	7	0
4	m	20	334	18065.6	18066.1	466.622	224	145	352	222	149.375	23	25	7	0
4	m	20	335	18068.4	18068.8	483.298	443	183	541	242	114.39	53	25	7	0
4	m	20	336	18071.1	18071.7	533.286	716	193	816	300	146.455	9	25	7	0
4	m	20	337	18074	18074.3	366.631	898	89	751	185	175.57	40	25	7	0
4	m	20	338	18076.6	18077.1	433.29	883	336	700	327	183.221	10	25	7	0
4	m	20	339	18079.4	18079.8	399.933	847	516	699	405	185	11	25	7	0
4	m	20	340	18082.1	18082.6	499.95	676	567	608	376	202.744	78	25	7	0
4	m	20	341	18084.9	18085.5	616.622	495	627	528	433	196.787	29	25	7	0
4	m	20	342	18087.8	18088.3	499.965	315	621	498	470	237.255	60	25	7	0
4	m	20	343	18090.6	18091.2	599.947	164	573	416	474	270.749	95	25	7	0
4	m	20	344	18093.6	18094.2	599.953	156	472	348	473	192.003	43	25	7	0
4	m	20	345	18096.5	18097	533.294	163	321	329	429	198.04	69	25	7	0
4	m	20	346	18099.3	18099.9	533.315	242	211	352	334	165.012	75	25	7	0
4	m	20	347	18102.3	18102.9	633.294	404	155	443	299	149.188	43	25	7	0
4	m	20	348	18105.2	18106	799.931	594	212	533	304	110.386	65	25	7	0
4	m	20	349	18108.3	18109	683.267	646	296	540	317	108.06	11	25	7	0
4	m	20	350	18111.3	18111.9	599.949	653	404	513	383	141.566	92	25	7	0
4	m	20	351	18114.2	18114.7	499.954	603	475	477	402	145.619	19	25	8	0
4	m	20	352	18117	18117.5	466.607	390	492	534	435	154.871	26	25	8	0
4	m	20	353	18119.8	18120.1	349.937	585	390	455	387	130.035	79	25	8	0
4	m	20	354	18122.4	18123	616.613	395	387	258	384	137.033	48	25	8	0
4	m	20	355	18125.3	18125.7	399.961	289	388	436	401	147.574	76	25	8	0
4	m	20	356	18128	18128.6	583.28	506	394	614	360	113.225	39	25	8	0
4	m	20	357	18130.9	18131.5	566.617	511	444	419	514	115.603	27	25	8	0
4	m	20	358	18133.8	18134	199.983	542	412	582	437	47.1699	4	25	8	0
4	m	20	359	18136.3	18136.7	449.958	531	401	656	494	155.801	67	25	8	0
4	m	20	360	18139.3	18139.9	566.622	517	368	640	449	147.275	43	25	8	0
4	m	20	361	18142.5	18143.1	616.627	517	376	656	442	153.873	45	25	8	0
4	m	20	362	18145.7	18146.3	599.961	506	363	599	421	109.604	60	25	8	0
4	m	20	363	18149.1	18150	915.885	512	385	618	427	114.018	6	25	8	0
4	m	20	364	18152.6	18153.2	599.953	454	318	648	424	221.07	31	25	8	0
4	m	20	365	18155.8	18156.3	416.638	503	331	674	468	219.112	76	25	8	0
4	m	20	366	18158.9	18159.4	516.634	507	303	724	430	251.432	69	25	8	0
4	m	20	367	18162.3	18163	683.289	506	383	600	415	99.2975	12	25	8	0
4	m	20	368	18165.7	18166.4	633.295	515	381	626	446	128.631	13	25	8	0
4	m	20	369	18169.1	18169.6	533.297	515	382	582	482	120.37	9	25	8	0
4	m	20	370	18172.1	18172.3	216.631	330	163	473	294	193.933	1	25	8	0
4	m	20	371	18174.6	18175.1	516.616	453	372	730	484	298.786	42	25	8	0
4	m	20	372	18177.4	18177.6	133.315	616	431	632	436	16.7631	65	25	8	0
4	m	20	373	18179.9	18180.4	566.62	490	398	700	493	230.489	72	25	8	0
4	m	20	374	18182.9	18183.8	883.277	0	0	1023	767	1278.6	53	25	8	0
4	m	20	375	18186.1	18186.7	616.613	783	554	1023	767	320.888	11	25	8	0
4	m	20	376	18189.3	18189.6	349.977	93	104	856	609	914.983	63	25	8	0
4	m	20	377	18193.1	18193.5	416.641	382	305	607	461	273.79	13	25	8	0
4	m	20	378	18196.6	18197.1	483.305	393	281	645	452	304.541	13	25	8	0
4	m	20	379	18201.1	18201.5	366.651	472	383	587	475	147.272	10	25	8	0
4	m	20	380	18205.3	18205.6	333.336	143	120	418	339	351.548	14	25	8	0
4	m	20	381	18208.4	18208.6	149.987	439	400	697	439	260.931	17	25	8	0
4	m	20	382	18211.1	18211.2	83.326	784	144	784	144	0	19	25	8	0
4	m	20	383	18213.9	18214	116.68	816	384	816	384	0	31	25	8	0
4	m	20	384	18216.6	18216.8	150.014	678	517	680	517	2	31	25	8	0
4	m	20	385	18219.4	18219.5	99.97	424	534	424	534	0	22	25	8	0
4	m	20	386	18222	18222.1	83.33	714	685	714	685	0	25	25	8	0
4	m	20	387	18224.5	18224.8	266.627	438	370	687	481	272.621	88	25	8	0
4	m	20	388	18227.3	18227.6	266.649	440	374	602	483	195.256	70	25	8	0
4	m	20	389	18230.2	18230.5	349.981	447	381	603	491	190.882	55	25	8	0
4	m	20	390	18233.1	18233.5	399.974	321	381	436	448	133.094	18	25	8	0
4	m	20	391	18236.1	18236.6	433.305	665	375	576	434	106.78	21	25	8	0
4	m	20	392	18239.3	18239.6	299.982	374	371	558	485	216.453	8	25	8	0
4	m	20	393	18242.1	18242.4	283.329	523	211	710	324	218.49	90	25	8	0
4	m	20	394	18245	18245.4	333.322	532	239	645	311	133.989	70	25	8	0
4	m	20	395	18247.8	18248.2	416.629	597	287	744	414	194.263	55	25	8	0
4	m	20	396	18251	18251.4	349.978	460	508	614	400	188.096	31	25	8	0
4	m	20	397	18253.7	18254	299.967	538	288	665	394	165.424	16	25	8	0
4	m	20	398	18256.3	18256.8	483.296	380	227	705	391	364.034	62	25	8	0
4	m	20	399	18259.5	18259.8	366.642	639	315	354	430	307.327	98	25	8	0
4	m	20	400	18262.4	18262.8	416.64	348	431	598	341	265.707	17	25	8	0
4	m	20	401	18271	18271.2	199.974	629	333	257	536	423.784	26	25	9	0
4	m	20	402	18273.9	18274.1	133.324	384	263	748	479	423.264	39	25	9	0
4	m	20	403	18276.7	18276.9	183.322	684	311	567	474	200.644	7	25	9	0
4	m	20	404	18279.5	18279.8	333.275	341	395	614	408	273.309	68	25	9	0
4	m	20	405	18282.4	18282.9	466.636	437	298	678	410	265.754	40	25	9	0
4	m	20	406	18285.5	18285.9	449.969	390	526	606	435	234.386	97	25	9	0
4	m	20	407	18288.4	18288.9	483.306	639	343	518	416	141.315	40	25	9	0
4	m	20	408	18291.9	18292.4	483.302	475	405	620	316	170.135	61	25	9	0
4	m	20	409	18295.2	18295.9	649.961	516	379	594	443	100.896	15	25	9	0
4	m	20	410	18298.3	18298.7	349.977	338	507	633	467	297.7	38	25	9	0
4	m	20	411	18302	18302.7	666.624	462	421	564	308	152.227	16	25	9	0
4	m	20	412	18305.5	18306.2	633.311	577	432	465	290	180.854	75	25	9	0
4	m	20	413	18309.2	18309.5	299.976	475	460	640	327	211.929	86	25	9	0
4	m	20	414	18312.3	18312.6	349.978	462	433	615	319	190.801	35	25	9	0
4	m	20	415	18315.2	18315.6	416.649	556	429	438	300	174.828	68	25	9	0
4	m	20	416	18317.9	18318.5	533.284	544	363	455	487	152.634	29	25	9	0
4	m	20	417	18320.8	18321.3	533.283	540	387	746	471	222.468	53	25	9	0
4	m	20	418	18323.6	18324.1	516.617	621	374	801	426	187.361	82	25	9	0
4	m	20	419	18326.4	18326.9	499.952	341	342	553	413	223.573	59	25	9	0
4	m	20	420	18329.2	18329.7	483.281	637	358	490	545	237.861	33	25	9	0
4	m	20	421	18332	18332.6	566.614	447	331	638	438	218.929	30	25	9	0
4	m	20	422	18334.9	18335.4	533.299	497	358	649	449	177.158	45	25	9	0
4	m	20	423	18337.7	18338.3	566.613	520	348	721	417	212.514	42	25	9	0
4	m	20	424	18340.6	18341.2	616.613	473	313	676	388	216.412	36	25	9	0
4	m	20	425	18343.5	18344.1	666.609	426	308	590	342	167.487	55	25	9	0
4	m	20	426	18346.5	18347.3	716.613	373	304	565	326	193.256	74	25	9	0
4	m	20	427	18349.6	18350.3	733.277	352	362	501	389	151.427	42	25	9	0
4	m	20	428	18352.6	18353.4	849.931	381	365	560	392	181.025	43	25	9	0
4	m	20	429	18355.7	18356.1	399.959	647	356	667	508	153.31	12	25	9	0
4	m	20	430	18358.7	18359.2	549.964	747	241	647	392	181.11	2	25	9	0
4	m	20	431	18361.5	18362.1	549.95	597	294	681	436	164.985	29	25	9	0
4	m	20	432	18364.7	18365.2	549.965	373	588	470	455	164.615	31	25	9	0
4	m	20	433	18368	18368.3	283.307	601	39	662	181	154.548	65	25	9	0
4	m	20	434	18370.9	18371.2	316.647	494	16	570	191	190.79	95	25	9	0
4	m	20	435	18373.8	18374.3	516.638	486	30	504	176	147.105	93	25	9	0
4	m	20	436	18377	18377.4	449.972	497	27	506	150	123.329	45	25	9	0
4	m	20	437	18379.9	18380.3	383.316	493	44	497	174	130.062	24	25	9	0
4	m	20	438	18382.8	18383.2	366.641	698	58	700	188	130.015	76	25	9	0
4	m	20	439	18385.7	18386.2	433.295	716	50	717	189	139.004	75	25	9	0
4	m	20	440	18388.7	18389.2	549.967	724	71	708	224	153.834	73	25	9	0
4	m	20	441	18391.8	18392.2	416.649	730	50	727	133	83.0542	74	25	9	0
4	m	20	442	18394.5	18394.9	399.96	736	81	728	150	69.4622	10	25	9	0
4	m	20	443	18397.5	18398	549.966	728	55	729	174	119.004	67	25	9	0
4	m	20	444	18401.1	18401.6	483.309	735	54	723	179	125.575	46	25	9	0
4	m	20	445	18404.4	18405	549.966	717	63	704	189	126.669	21	25	9	0
4	m	20	446	18407.7	18408.2	533.3	799	69	806	158	89.2749	10	25	9	0
4	m	20	447	18410.5	18411	483.282	492	68	542	160	104.709	82	25	9	0
4	m	20	448	18413.9	18414.5	616.627	452	69	527	91	78.1601	17	25	9	0
4	m	20	449	18417.1	18417.5	433.311	519	64	528	145	81.4985	16	25	9	0
4	m	20	450	18420.1	18420.3	283.325	522	0	531	70	70.5762	66	25	9	0
4	m	20	451	18422.7	18423.1	433.3	502	0	513	94	94.6414	89	25	10	0
4	m	20	452	18425.6	18426.1	549.943	501	0	500	101	101.005	51	25	10	0
4	m	20	453	18428.4	18429.2	766.603	499	47	491	147	100.319	70	25	10	0
4	m	20	454	18431.8	18432.3	483.304	510	0	511	100	100.005	15	25	10	0
4	m	20	455	18434.8	18435.3	483.309	617	0	616	106	106.005	94	25	10	0
4	m	20	456	18437.9	18438.5	583.295	617	0	624	117	117.209	54	25	10	0
4	m	20	457	18441.1	18441.7	599.962	610	1	620	85	84.5931	67	25	10	0
4	m	20	458	18444.1	18444.9	816.608	615	0	617	84	84.0238	4	25	10	0
4	m	20	459	18447.2	18447.9	733.282	608	0	608	94	94	80	25	10	0
4	m	20	460	18450.2	18451	816.607	603	19	600	121	102.044	74	25	10	0
4	m	20	461	18453.7	18454.3	666.625	586	0	586	97	97	12	25	10	0
4	m	20	462	18457.2	18458.3	1049.93	567	0	529	335	337.148	52	25	10	0
4	m	20	463	18461.2	18462	766.601	555	0	490	327	333.398	32	25	10	0
4	m	20	464	18464.6	18465	366.649	540	0	539	109	109.005	54	25	10	0
4	m	20	465	18467.4	18468.1	633.285	639	0	644	150	150.083	39	25	10	0
4	m	20	466	18470.7	18471.4	716.64	529	0	523	167	167.108	41	25	10	0
4	m	20	467	18473.8	18474.4	583.287	319	0	331	147	147.489	18	25	10	0
4	m	20	468	18477.1	18477.6	483.302	457	1	470	192	191.442	25	25	10	0
4	m	20	469	18480.3	18480.9	533.299	409	0	395	157	157.623	2	25	10	0
4	m	20	470	18483.7	18484.4	649.96	596	0	566	253	254.772	91	25	10	0
4	m	20	471	18486.7	18487	333.297	629	0	667	222	225.229	65	25	10	0
4	m	20	472	18489.7	18490.1	333.317	483	21	515	235	216.379	92	25	10	0
4	m	20	473	18492.6	18493	433.307	501	0	506	137	137.091	16	25	10	0
4	m	20	474	18495.3	18495.6	333.302	496	12	495	227	215.002	91	25	10	0
4	m	20	475	18498.2	18498.7	449.972	509	0	499	136	136.367	79	25	10	0
4	m	20	476	18501.2	18501.6	483.303	505	0	495	206	206.243	57	25	10	0
4	m	20	477	18504	18504.5	483.297	508	0	509	188	188.003	44	25	10	0
4	m	20	478	18506.8	18507.4	649.944	516	0	518	188	188.011	26	25	10	0
4	m	20	479	18510.2	18511.1	899.942	514	17	489	223	207.511	74	25	10	0
4	m	20	480	18513.4	18513.9	533.284	508	84	513	211	127.098	23	25	10	0
4	m	20	481	18516.6	18517.2	616.628	496	0	515	153	154.175	6	25	10	0
4	m	20	482	18519.9	18520.4	533.298	707	0	705	115	115.017	76	25	10	0
4	m	20	483	18523	18523.7	683.285	723	0	712	132	132.458	66	25	10	0
4	m	20	484	18526.3	18527.1	766.613	727	0	716	140	140.431	71	25	10	0
4	m	20	485	18529.7	18530.4	716.621	721	0	712	149	149.272	64	25	10	0
4	m	20	486	18533	18533.8	733.287	724	0	715	137	137.295	41	25	10	0
4	m	20	487	18536.3	18537.2	833.281	722	0	702	141	142.411	39	25	10	0
4	m	20	488	18539.7	18540.3	549.962	611	0	609	138	138.014	81	25	10	0
4	m	20	489	18543	18543.5	499.97	524	0	522	125	125.016	31	25	10	0
4	m	20	490	18546.3	18546.8	483.303	373	0	371	117	117.017	81	25	10	0
4	m	20	491	18549.3	18549.8	516.634	257	0	258	92	92.0054	78	25	10	0
4	m	20	492	18552.3	18553	666.622	182	0	182	95	95	84	25	10	0
4	m	20	493	18555.6	18556.3	716.621	86	0	77	103	103.392	50	25	10	0
4	m	20	494	18558.9	18559.8	933.271	179	0	179	100	100	63	25	10	0
4	m	20	495	18562.4	18563.2	816.601	289	0	280	99	99.4082	94	25	10	0
4	m	20	496	18565.9	18567.1	1183.26	382	0	363	112	113.6	44	25	10	0
4	m	20	497	18569.4	18570.3	883.246	498	0	475	106	108.467	6	25	10	0
4	m	20	498	18572.7	18573.7	966.605	599	0	581	107	108.503	86	25	10	0
4	m	20	499	18576.3	18577.1	849.929	691	0	671	105	106.888	62	25	10	0
[truncated: 31,501 more rows]

## Sheet: study3
subinfo	gender	age	trial_index	time_start	time_end	duration	manual_amount	radial_amount	crosswise_amount	original_x	original_y	original_radius	end_x	end_y	end_radius	feedback	average	R_change	D_change	block	exp_mode
1	f	21	1	9775.74	9778.19	2444.52	0	0	0	510.903	529.082	150	510.903	529.082	150	46	25	0	0	1	0
1	f	21	2	9780.5	9785.39	4881.14	0	0	0	418.369	540.717	150	418.369	540.717	150	52	25	0	0	1	0
1	f	21	3	9787.88	9794.62	6740.72	0	0	0	281.806	586.486	150	281.806	586.486	150	8	23	0	0	1	0
1	f	21	4	9797.57	9804.02	6446.82	723.144	0	723.144	594.739	372.884	150	161.739	601.884	150	61	24	0	489.827	1	0
1	f	21	5	9806.53	9809.33	2801.76	556.104	0	556.104	500.023	585.645	150	164.023	392.645	150	65	25	0	387.485	1	0
1	f	21	6	9812.32	9815.78	3461.52	315.329	0	315.329	413.548	259.096	150	157.548	253.096	150	29	24	0	256.07	1	0
1	f	21	7	9818.43	9820.93	2500.92	744.116	0	744.116	745.56	433.795	150	156.56	145.795	150	72	25	0	655.641	1	0
1	f	21	8	9823.42	9826.53	3109.8	427.473	0	427.473	198.127	567.351	150	268.127	152.351	150	53	25	0	420.862	1	0
1	f	21	9	9829.43	9831.65	2216.01	465.7	0	465.7	552.658	584.055	150	413.658	154.055	150	27	25	0	451.908	1	0
1	f	21	10	9834.49	9836.13	1646.28	463.048	0	463.048	518.965	527.377	150	601.965	158.377	150	70	25	0	378.22	1	0
1	f	21	11	9838.87	9846.05	7176.66	520.485	127.466	393.019	572.306	315.788	150	632.306	233.788	216.754	66	25	66.7536	101.607	1	0
1	f	21	12	9848.98	9851.41	2431.88	806.607	0	806.607	165.691	162.274	150	846.691	163.274	150	53	26	0	681.001	1	0
1	f	21	13	9854.06	9860.25	6190.9	882.621	234.607	648.014	367.609	385.356	150	816.609	200.356	194.28	68	26	44.2801	485.619	1	0
1	f	21	14	9862.62	9874.13	11511.9	843.683	95.3116	748.371	542.177	245.815	150	755.177	252.815	244.973	88	26	94.9725	213.115	1	0
1	f	21	15	9876.53	9883.33	6801.24	685.908	132.221	553.687	608.099	400.286	150	717.099	286.286	279.6	43	26	129.6	157.724	1	0
1	f	21	16	9885.67	9892.73	7055.5	954.404	188.174	766.23	599.529	602.723	150	908.529	76.7231	48.938	45	26	101.062	610.047	1	0
1	f	21	17	9895.2	9901.64	6447.5	903.635	247.537	656.098	482.248	332.33	150	946.248	63.3302	44.5026	98	26	105.497	536.337	1	0
1	f	21	18	9904.56	9909.31	4748.06	829.262	115.382	713.879	609.808	566.893	150	973.808	44.893	34.6176	20	26	115.382	636.38	1	0
1	f	21	19	9912.14	9920.31	8169.08	957.237	491.52	465.717	776.571	293.5	150	933.571	75.5	45.1083	21	26	104.892	268.65	1	0
1	f	21	20	9922.59	9928.81	6219.33	276.257	132.629	143.628	865.044	205.167	150	876.044	123.167	52.2662	95	26	97.7338	82.7345	1	0
1	f	21	21	9931.67	9937.36	5693.07	632.742	96.5981	536.144	840.256	536.155	150	893.256	111.155	53.4019	23	26	96.5981	428.292	1	0
1	f	21	22	9939.89	9946.47	6581.42	660.509	100.56	559.949	568.672	447.764	150	865.672	145.764	49.44	95	26	100.56	423.572	1	0
1	f	21	23	9948.74	9955.39	6648.61	926.093	118.197	807.896	367.878	557.709	150	816.878	154.709	54.9313	26	26	95.0687	603.332	1	0
1	f	21	24	9957.88	9967.74	9855.08	1209.6	105.748	1103.86	243.852	450.345	150	862.852	174.345	44.2523	23	26	105.748	677.744	1	0
1	f	21	25	9970.66	9976.39	5727.88	843.892	160.622	683.27	568.894	204.297	150	915.894	675.297	69.1107	71	26	80.8893	585.021	1	0
1	f	21	26	9978.88	9983.94	5055.31	1055.89	103.707	952.179	198.918	369.15	150	933.918	662.15	46.2926	13	26	103.707	791.248	1	0
1	f	21	27	9986.53	9991.4	4872.59	249.648	202.649	46.999	775.245	580.849	150	805.245	568.849	189.036	54	26	39.0362	32.311	1	0
1	f	21	28	9994.07	9998.29	4221.5	599.096	104.71	494.386	485.559	417.611	150	747.559	504.611	254.71	20	26	104.71	276.067	1	0
1	f	21	29	10000.5	10007	6547.15	938.268	120.947	817.321	527.248	411.126	150	986.248	735.126	29.0529	34	25	120.947	561.834	1	0
1	f	21	30	10009.4	10015.9	6528.48	2347.83	91.1412	2256.68	534.447	433.512	150	939.447	695.512	58.8588	7	25	91.1412	482.358	1	0
1	f	21	31	10018	10027.5	9564.45	460.859	97.9632	362.896	873.836	447.338	150	887.836	139.338	52.0368	61	25	97.9632	308.318	1	0
1	f	21	32	10030.4	10040	9617.39	937.17	101.528	835.642	447.37	338.527	150	881.37	146.527	50.1185	79	25	99.8815	474.573	1	0
1	f	21	33	10042.9	10051	8143.88	906.782	444.165	462.618	585.062	385.879	150	846.062	165.879	45.9936	94	26	104.006	341.352	1	0
1	f	21	34	10053.6	10074.7	21115.5	1231.88	152.849	1079.03	170.459	426.375	150	862.459	172.375	42.8502	78	26	107.15	737.143	1	0
1	f	21	35	10077.6	10093.5	15864.9	1115.17	550.118	565.053	623.549	381.722	150	837.549	178.722	40.4019	68	26	109.598	294.966	1	0
1	f	21	36	10096.4	10106.5	10112.1	674.566	304.742	369.824	208.11	523.556	150	113.11	659.556	48.9921	27	26	101.008	165.895	1	0
1	f	21	37	10108.7	10116.8	8116	1265.79	101.185	1164.61	205.303	515.657	150	75.3027	555.657	48.8146	6	26	101.185	136.015	1	0
1	f	21	38	10119.7	10123.1	3375.89	213.743	0	213.743	308.85	392.899	150	497.85	362.899	150	87	26	0	191.366	1	0
1	f	21	39	10125.8	10131.3	5426.47	413.207	58.0272	355.18	265.324	258.529	150	501.324	362.529	91.9728	83	26	58.0272	257.899	1	0
1	f	21	40	10133.5	10145.9	12411.3	499.305	228.083	271.222	563.35	485.812	150	507.35	356.812	59.5286	44	26	90.4714	140.631	1	0
1	f	21	41	10148.8	10155.7	6953.31	531.731	99.6081	432.123	297.295	461.172	150	505.295	338.172	50.3919	49	26	99.6081	241.646	1	0
1	f	21	42	10158.4	10163.4	4932.38	1344.83	911.761	433.071	716.323	615.306	150	507.323	358.306	215.848	58	26	65.8476	331.255	1	0
1	f	21	43	10165.5	10173.5	7975.1	479.759	66.7207	413.038	295.789	271.945	150	498.789	348.945	83.2793	46	26	66.7207	217.113	1	0
1	f	21	44	10175.5	10180.7	5167.47	616.738	339.867	276.871	337.553	542.247	150	486.553	330.247	99.3943	79	26	50.6057	259.124	1	0
1	f	21	45	10183.7	10190.9	7163.62	510.508	71.8432	438.665	294.477	381.282	150	497.477	293.282	91.8416	50	26	58.1584	221.253	1	0
1	f	21	46	10193.8	10199.5	5722.4	528.424	135.894	392.529	433.636	548.006	150	502.636	273.006	219.928	84	26	69.9277	283.524	1	0
1	f	21	47	10201.7	10207.6	5921.99	164.773	51.1116	113.661	546.28	150.667	150	495.28	233.667	201.112	74	26	51.1116	97.4166	1	0
1	f	21	48	10210.2	10215	4792.41	380.328	58.2706	322.058	493.156	500.486	150	489.156	239.486	208.088	50	26	58.0876	261.031	1	0
1	f	21	49	10217.6	10224	6411.57	445.692	192.548	253.144	651.664	225.306	150	482.664	265.306	215.721	47	26	65.7213	173.669	1	0
1	f	21	50	10227	10234.9	7911.05	713.23	221.61	491.62	834.459	215.944	150	508.459	270.944	237.194	69	26	87.1936	330.607	1	0
1	f	21	51	10237.5	10242.3	4825.48	823.485	387.228	436.257	232.325	593.557	150	505.325	313.557	237.52	74	26	87.5198	391.061	2	0
1	f	21	52	10244.4	10249.8	5397	684.884	97.5239	587.36	429.103	441.656	150	842.103	200.656	52.4761	80	26	97.5239	478.174	2	0
1	f	21	53	10252.4	10264.6	12118.9	1426.97	141.812	1285.16	345.595	423.162	150	841.595	215.162	59.4142	97	26	90.5858	537.848	2	0
1	f	21	54	10267.3	10277.4	10088.9	465.279	93.6511	371.628	548.247	226.89	150	851.247	235.89	57.2341	4	26	92.7659	303.134	2	0
1	f	21	55	10279.8	10289.7	9880.03	1281.26	828.368	452.888	405.418	192.001	150	814.418	205.001	52.1948	15	26	97.8052	409.207	2	0
1	f	21	56	10292.1	10300.7	8597.91	742.399	316.723	425.675	692.376	435.955	150	838.376	179.955	43.6874	48	26	106.313	294.707	2	0
1	f	21	57	10303.6	10312.7	9122.24	574.22	145.573	428.647	668.566	395.563	150	851.566	174.563	38.9601	56	26	111.04	286.932	2	0
1	f	21	58	10315.5	10319	3545.02	320.996	114.637	206.359	565.404	470.075	150	513.404	288.075	264.28	53	26	114.28	189.283	2	0
1	f	21	59	10321.9	10326.7	4795.15	529.025	108.813	420.211	871.701	531.193	150	868.701	143.193	41.1865	92	26	108.813	388.012	2	0
1	f	21	60	10329.3	10341.4	12160.9	644.373	113.712	530.661	553.208	254.275	150	887.208	137.275	36.288	51	26	113.712	353.9	2	0
1	f	21	61	10343.6	10350	6386.41	893.763	116.919	776.844	399.006	574.775	150	893.006	129.775	35.9675	2	26	114.032	664.877	2	0
1	f	21	62	10352.3	10357.7	5401.72	862.335	119.626	742.708	266.046	185.61	150	869.046	150.61	39.9846	18	26	110.015	604.015	2	0
1	f	21	63	10360.1	10364	3924.32	535.192	85.9216	449.271	404.026	607.655	150	518.026	241.655	235.922	54	26	85.9216	383.343	2	0
1	f	21	64	10366.9	10371.7	4770.35	688.632	134.032	554.6	549.141	566.151	150	496.141	291.151	284.032	59	26	134.032	280.061	2	0
1	f	21	65	10374.2	10385.7	11564.5	494.71	165.882	328.828	253.885	256.454	150	514.885	319.454	313.915	31	26	163.915	268.496	2	0
1	f	21	66	10388.1	10398.4	10315.9	1501.07	1047.76	453.314	819.733	554.948	150	492.733	290.948	19.0644	63	26	130.936	420.268	2	0
1	f	21	67	10400.9	10406.3	5358.45	693.498	401.792	291.706	719.188	296.444	150	474.188	218.444	33.1558	3	26	116.844	257.117	2	0
1	f	21	68	10408.3	10415.7	7332.99	477.594	133.657	343.937	797.408	451.433	150	816.408	182.433	45.8892	85	26	104.111	269.67	2	0
1	f	21	69	10418.1	10423.5	5367.41	375.716	106.209	269.507	801.513	344.187	150	820.513	172.187	43.7912	4	26	106.209	173.046	2	0
1	f	21	70	10425.6	10432.1	6573.3	628.493	118.162	510.331	760.108	553.448	150	839.108	207.448	31.8379	70	26	118.162	354.904	2	0
1	f	21	71	10434.8	10442.3	7435.28	490.782	114.498	376.284	586.885	363.799	150	855.885	170.799	37.3876	37	26	112.612	331.074	2	0
1	f	21	72	10444.9	10452.5	7609.21	688.637	114.113	574.524	527.476	596.724	150	849.476	171.724	38.3556	57	26	111.644	533.206	2	0
1	f	21	73	10454.7	10459.8	5121.14	300.605	111.781	188.824	682.32	193.765	150	839.32	180.765	42.0857	73	26	107.914	157.537	2	0
1	f	21	74	10462.1	10466.1	3979.75	253.313	135.043	118.27	798.847	200.389	150	873.847	159.389	37.6906	14	26	112.309	85.4751	2	0
1	f	21	75	10468.3	10472	3676.34	467.02	109.442	357.577	539.385	181.899	150	865.385	139.899	40.5575	77	26	109.442	328.694	2	0
1	f	21	76	10474.2	10478.2	4030.73	808.231	109.402	698.829	322.679	177.345	150	861.679	160.345	40.5976	10	26	109.402	539.268	2	0
1	f	21	77	10480.6	10484.6	3999.15	740.636	210.234	530.402	694.083	571.443	150	868.083	157.443	46.0915	51	26	103.908	449.079	2	0
1	f	21	78	10486.8	10492.5	5617.42	531.023	114.964	416.059	682.287	455.512	150	868.287	154.512	37.7767	94	26	112.223	353.832	2	0
1	f	21	79	10495.1	10502.1	6991.17	426.367	113.276	313.091	791.211	296.147	150	866.211	152.147	39.869	52	26	110.131	162.361	2	0
1	f	21	80	10504.7	10506	1275.66	4.98748	4.98748	0	361.931	399.408	150	361.931	399.408	145.013	90	26	4.98748	0	2	0
1	f	21	81	10508.5	10508.9	430.898	0	0	0	625.163	281.425	150	625.163	281.425	150	64	26	0	0	2	0
1	f	21	82	10511.1	10514.9	3819.79	242.41	60.8178	181.593	499.253	466.694	150	354.253	452.694	89.1822	89	26	60.8178	145.674	2	0
1	f	21	83	10517.4	10522	4586.64	1285.13	873.396	411.732	642.204	584.016	150	332.204	450.017	96.0978	89	26	53.9022	337.722	2	0
1	f	21	84	10524.3	10533.3	8946.61	587.927	82.0975	505.83	496.058	163.775	150	356.058	467.775	67.9025	11	26	82.0975	334.688	2	0
1	f	21	85	10535.9	10539.3	3414.21	459.605	96.3818	363.223	559.626	554.629	150	330.626	419.629	53.6182	33	26	96.3818	265.831	2	0
1	f	21	86	10542.3	10546.1	3878.07	737.814	89.6176	648.196	528.945	191.562	150	296.945	469.562	60.3824	34	26	89.6176	362.088	2	0
1	f	21	87	10548.8	10553.7	4906.26	603.068	104.155	498.913	561.755	286.372	150	848.755	163.372	45.8453	9	26	104.155	312.247	2	0
1	f	21	88	10556.4	10563.4	7018.98	623.71	198.503	425.207	847.616	437.272	150	865.616	169.272	34.8933	25	26	115.107	268.604	2	0
1	f	21	89	10566.3	10573.9	7542.33	461.512	134.738	326.774	673.341	211.463	150	861.341	161.463	43.0369	81	26	106.963	194.535	2	0
1	f	21	90	10576.5	10580.3	3732.31	326.697	102.495	224.202	651.886	152.053	150	863.886	155.053	47.5051	51	26	102.495	212.021	2	0
1	f	21	91	10582.7	10588.1	5445.2	556.913	117.615	439.298	682.448	441.71	150	864.448	158.71	41.0113	91	26	108.989	336.471	2	0
1	f	21	92	10590.7	10595.3	4600.28	919.126	109.729	809.397	384.678	322.873	150	890.678	147.873	40.2705	7	26	109.729	535.407	2	0
1	f	21	93	10598.1	10605.8	7778.34	971.866	112.876	858.99	216.001	308.637	150	877.001	172.637	37.1242	38	26	112.876	674.846	2	0
1	f	21	94	10608.4	10610.2	1831.31	104.124	0	104.124	813.29	163.895	150	824.29	162.895	150	1	26	0	11.0454	2	0
1	f	21	95	10612.4	10613.5	1104.09	0	0	0	173.581	513.674	150	173.581	513.674	150	93	26	0	0	2	0
1	f	21	96	10615.9	10618.6	2727.35	406	167.134	238.865	183.111	282.202	150	192.111	488.202	201.774	34	26	51.7736	206.197	2	0
1	f	21	97	10620.9	10621.7	883.399	0	0	0	505.981	471.564	150	505.981	471.564	150	81	26	0	0	2	0
1	f	21	98	10624.6	10626.5	1827.46	0	0	0	863.817	429.421	150	863.817	429.421	150	1	26	0	0	2	0
1	f	21	99	10629.1	10629.4	301.071	0	0	0	496.463	306.586	150	496.463	306.586	150	76	26	0	0	2	0
1	f	21	100	10631.8	10638.6	6800	313.406	118.287	195.119	730.63	191.567	150	876.63	161.567	33.3281	38	26	116.672	149.05	2	0
1	f	21	101	10660.6	10666.2	5611.23	778.977	109.112	669.866	453.866	403.321	150	865.866	159.321	40.8883	82	26	109.112	478.832	3	0
1	f	21	102	10668.8	10676	7247.68	1023.92	107.051	916.866	313.849	230.871	150	866.849	166.871	42.9486	94	26	107.051	556.691	3	0
1	f	21	103	10678.1	10689.8	11625.9	4400.88	2459.19	1941.69	184.651	552.343	150	864.651	173.343	39.0431	35	26	110.957	778.486	3	0
1	f	21	104	10692.5	10694.1	1581.38	365.836	0	365.836	560.695	349.37	150	831.695	205.37	150	91	26	0	306.883	3	0
1	f	21	105	10696.6	10698.3	1758.45	202.715	0	202.715	796.543	383.74	150	826.543	186.74	150	17	26	0	199.271	3	0
1	f	21	106	10700.7	10704.8	4022.68	355.655	0	355.655	573.858	301.08	150	823.858	207.08	150	39	26	0	267.088	3	0
1	f	21	107	10707.6	10709.8	2266.78	238.024	0	238.024	823.204	410.499	150	850.204	185.499	150	18	26	0	226.614	3	0
1	f	21	108	10712.1	10719.4	7262.6	896.984	113.699	783.285	204.286	274.898	150	870.286	184.898	36.3006	32	26	113.699	672.054	3	0
1	f	21	109	10722.1	10725.9	3816.77	722.276	113.018	609.258	275.554	162.415	150	864.554	159.415	38.8887	73	26	111.111	589.008	3	0
1	f	21	110	10728.4	10734.7	6227.45	1262.39	102.211	1160.18	170.697	595.988	150	875.697	182.988	47.7885	58	26	102.211	817.064	3	0
1	f	21	111	10737.6	10742.8	5144.07	501.126	109.859	391.268	852.049	535.099	150	895.049	166.099	40.1415	35	26	109.859	371.497	3	0
1	f	21	112	10745.5	10747.8	2315.2	85.6729	85.6729	0	152.445	505.072	150	152.445	505.072	200.052	53	26	50.0519	0	3	0
1	f	21	113	10750	10751.1	1041.14	0	0	0	281.45	383.205	150	281.45	383.205	150	34	26	0	0	3	0
1	f	21	114	10753.4	10754.1	637.129	0	0	0	507.546	451.568	150	507.546	451.568	150	71	26	0	0	3	0
1	f	21	115	10756.2	10761.9	5700.86	1023.54	59.9687	963.569	626.96	152.209	150	221.96	437.209	209.969	21	26	59.9687	495.227	3	0
1	f	21	116	10764.5	10768	3486.02	440.069	48.0171	392.052	367.488	615.473	150	224.488	458.473	198.017	54	26	48.0171	212.363	3	0
1	f	21	117	10770.7	10775.1	4416.08	502.844	78.2474	424.597	480.509	265.909	150	215.509	481.909	204.651	34	26	54.6509	341.879	3	0
1	f	21	118	10777.2	10780.7	3461.58	577.136	67.436	509.7	515.214	284.256	150	230.214	484.256	217.436	80	26	67.436	348.174	3	0
1	f	21	119	10783	10789.4	6436.49	1265.12	605.981	659.136	728.038	550.527	150	230.038	497.527	223.926	80	26	73.9262	500.812	3	0
1	f	21	120	10792.3	10796.8	4496.12	640.536	88.5455	551.991	516.549	308.427	150	240.549	489.427	238.546	3	26	88.5455	330.056	3	0
1	f	21	121	10798.8	10801.8	2927.14	280.598	20.3983	260.2	299.733	290.353	150	172.733	175.353	170.398	49	26	20.3983	171.33	3	0
1	f	21	122	10804.4	10807.7	3336.64	693.593	49.0615	644.532	483.289	590.632	150	148.289	155.632	199.062	42	26	49.0615	549.045	3	0
1	f	21	123	10810	10812.9	2910.25	452.817	60.9312	391.886	484.817	273.229	150	130.817	123.229	210.931	1	26	60.9312	384.468	3	0
1	f	21	124	10815.2	10818.7	3527	723.053	76.9386	646.115	594.807	200.774	150	232.807	231.774	226.939	54	26	76.9386	363.325	3	0
1	f	21	125	10821.5	10825.9	4381.93	455.516	60.4352	395.081	278.533	267.859	150	492.533	273.859	210.435	8	26	60.4352	214.084	3	0
1	f	21	126	10828.3	10832.2	3903.05	651.095	80.5344	570.561	347.651	410.231	150	473.651	254.231	230.534	15	26	80.5344	200.529	3	0
1	f	21	127	10834.6	10840	5432.05	643.123	101.238	541.885	788.448	536.313	150	879.448	183.313	51.7578	61	26	98.2422	364.541	3	0
1	f	21	128	10842.9	10845	2085.74	368.743	0	368.743	788.579	497.533	150	858.579	152.533	150	27	26	0	352.03	3	0
1	f	21	129	10847.1	10850.9	3776.35	678.659	0	678.659	549.309	599.352	150	1028.31	817.352	150	83	26	0	526.275	3	0
1	f	21	130	10853.8	10856.2	2444.01	841.767	0	841.767	300.36	305.356	150	918.36	653.356	150	59	26	0	709.245	3	0
1	f	21	131	10858.5	10860.3	1808.59	325.986	0	325.986	691.202	535.074	150	938.202	578.074	150	53	26	0	250.715	3	0
1	f	21	132	10862.6	10864.2	1554.38	282.658	0	282.658	803.004	334.147	150	942.004	567.147	150	79	26	0	271.312	3	0
1	f	21	133	10866.7	10870.2	3479.81	568.11	0	568.11	679.967	319.289	150	993.967	503.289	150	50	26	0	363.94	3	0
1	f	21	134	10873	10875.4	2369.65	273.891	0	273.891	721.311	478.925	150	970.311	437.925	150	14	26	0	252.353	3	0
1	f	21	135	10878	10880.6	2538.5	1015.67	0	1015.67	215.41	152.429	150	976.41	402.429	150	59	26	0	801.012	3	0
1	f	21	136	10882.7	10885.1	2399.78	892.847	0	892.847	239.11	307.307	150	976.11	332.307	150	47	26	0	737.424	3	0
1	f	21	137	10888.1	10890.5	2467.01	556.118	0	556.118	706.837	551.549	150	957.837	258.549	150	39	26	0	385.811	3	0
1	f	21	138	10893	10895.9	2882.49	984.348	0	984.348	316.574	590.755	150	993.574	218.755	150	14	25	0	772.472	3	0
1	f	21	139	10898.5	10903.7	5150.53	1009.92	104.775	905.143	155.402	236.404	150	861.402	179.404	45.2251	7	25	104.775	708.297	3	0
1	f	21	140	10906	10909.8	3801.53	505.585	99.2067	406.378	584.106	397.113	150	849.106	198.113	50.7933	21	25	99.2067	331.4	3	0
1	f	21	141	10912.5	10918.6	6050.74	369.212	108.117	261.095	623.192	248.2	150	843.192	165.2	45.8049	9	25	104.195	235.136	3	0
1	f	21	142	10921.3	10925.4	4174.77	688.582	99.8424	588.74	506.485	591.032	150	857.485	195.032	50.1576	17	25	99.8424	529.166	3	0
1	f	21	143	10928.1	10930.8	2679.96	485.394	98.4928	386.901	507.408	311.404	150	856.408	217.404	51.5072	78	25	98.4928	361.437	3	0
1	f	21	144	10933.4	10936.6	3217.62	362.204	101.567	260.637	675.724	374.747	150	845.724	229.747	48.4333	20	25	101.567	223.439	3	0
1	f	21	145	10939.2	10944.3	5044.77	827.672	539.858	287.813	795.645	460.327	150	854.645	184.327	59.9722	51	25	90.0278	282.236	3	0
1	f	21	146	10947.1	10952.6	5433.51	869.161	135.839	733.321	366.554	593.434	150	833.554	200.434	43.3449	16	25	106.655	610.359	3	0
1	f	21	147	10955.3	10959.8	4511.63	754.939	140.258	614.682	451.898	550.419	150	842.898	151.419	31.8987	33	25	118.101	558.643	3	0
1	f	21	148	10962.2	10967.4	5200.5	478.737	111.008	367.729	752.243	337.935	150	822.243	121.935	38.9924	42	25	111.008	227.059	3	0
1	f	21	149	10969.8	10973.2	3375.95	431.819	101.007	330.812	548.574	246.127	150	801.574	97.1269	48.9926	48	25	101.007	293.615	3	0
1	f	21	150	10975.3	10979.2	3942.17	755.876	103.273	652.603	517.705	513.456	150	800.705	61.4556	46.7274	82	25	103.273	533.285	3	0
1	f	21	151	10982.1	10984.9	2802.71	314.359	108.154	206.205	749.528	248.215	150	806.528	54.2153	41.8459	86	25	108.154	202.2	4	0
1	f	21	152	10986.9	10992.7	5789.72	615.607	117.781	497.826	602.911	405.871	150	825.911	66.8714	46.0105	28	25	103.989	405.771	4	0
1	f	21	153	10995.2	11000	4767.36	592.503	109.375	483.127	505.086	360.569	150	798.086	67.5691	41.5549	86	25	108.445	414.365	4	0
1	f	21	154	11002.6	11009.9	7316.62	1267.92	450.803	817.118	620.79	571.043	150	795.79	74.0434	43.0274	0	25	106.973	526.91	4	0
1	f	21	155	11012.8	11019	6187.49	410.913	170.268	240.646	735.443	269.467	150	790.443	75.4671	38.1888	1	25	111.811	201.646	4	0
1	f	21	156	11021.9	11027.7	5797.81	1675.43	108.831	1566.6	815.143	513.242	150	818.143	196.242	41.1688	24	25	108.831	317.014	4	0
1	f	21	157	11030.2	11031.7	1512.98	216.677	0	216.677	333.807	495.566	150	493.807	391.566	150	62	25	0	190.83	4	0
1	f	21	158	11034	11039.1	5054.41	377.968	119.228	258.74	802.312	310.402	150	761.312	86.4019	52.1392	85	25	97.8608	227.721	4	0
1	f	21	159	11041.7	11046.8	5071.47	612.311	96.3609	515.95	742.015	538.216	150	751.015	84.2163	54.2583	94	25	95.7417	454.089	4	0
1	f	21	160	11049.2	11052.8	3627.27	457.66	109.111	348.549	780.446	385.45	150	751.446	84.4505	40.8891	57	25	109.111	302.394	4	0
1	f	21	161	11055.6	11059.6	4017.82	842.694	495.382	347.312	493.227	292.292	150	738.227	87.2921	46.8617	76	25	103.138	319.453	4	0
1	f	21	162	11062	11065.4	3335.96	235.79	105.238	130.551	636.212	150.473	150	742.212	98.4734	44.7615	11	25	105.238	118.068	4	0
1	f	21	163	11067.7	11070.8	3113.37	739.404	106.171	633.233	326.605	498.812	150	755.605	92.8123	43.8286	87	25	106.171	590.658	4	0
1	f	21	164	11073.5	11076.4	2940.33	491.275	107.914	383.361	619.34	380.314	150	734.34	95.3143	42.086	71	25	107.914	307.327	4	0
1	f	21	165	11078.5	11083.9	5337.3	1027.91	273.624	754.29	177.831	510.35	150	722.831	101.35	38.6262	90	25	111.374	681.4	4	0
1	f	21	166	11086.6	11091	4364.58	617.245	124.093	493.152	684.359	574.227	150	725.359	107.227	43.7635	13	25	106.237	468.796	4	0
1	f	21	167	11093.6	11096.8	3188.42	580.403	123.188	457.215	657.526	552.544	150	696.526	102.544	38.0022	91	25	111.998	451.687	4	0
1	f	21	168	11099.1	11102.1	3004.01	574.736	111.402	463.334	566.462	514.63	150	710.462	107.63	38.598	56	25	111.402	431.723	4	0
1	f	21	169	11105	11108.3	3305.89	335.186	108.8	226.385	586.763	283.096	150	713.763	105.096	41.1995	3	25	108.8	218.662	4	0
1	f	21	170	11110.5	11113.8	3317.78	358.221	110.635	247.586	863.887	333.268	150	734.887	127.268	39.3649	3	25	110.635	243.058	4	0
1	f	21	171	11116.6	11120	3391.59	820.31	101.06	719.249	317.28	441.314	150	706.28	91.3141	48.9399	81	25	101.06	523.279	4	0
1	f	21	172	11122.9	11128.4	5494.1	763.209	109.956	653.253	381.278	395.032	150	714.278	83.0318	40.0439	56	25	109.956	456.326	4	0
1	f	21	173	11130.6	11135.4	4890.92	1660.76	1005.32	655.44	341.935	608.125	150	708.935	85.1253	36.5831	12	25	113.417	638.919	4	0
1	f	21	174	11138.1	11142.8	4668.47	795.772	110.958	684.814	279.243	524.511	150	695.243	76.5108	39.0418	20	25	110.958	611.359	4	0
1	f	21	175	11145.3	11149	3676.46	577.935	111.605	466.33	229.849	172.921	150	683.849	88.9211	38.3946	37	25	111.605	461.706	4	0
1	f	21	176	11151.5	11155.7	4238.24	332.967	119.577	213.39	820.966	419.163	150	816.966	213.163	42.9367	18	25	107.063	206.039	4	0
1	f	21	177	11158.1	11162.9	4781.13	377.633	110.378	267.256	599.185	226.325	150	847.185	205.325	39.6224	55	25	110.378	248.888	4	0
1	f	21	178	11165.5	11168.2	2714.35	251.201	120.759	130.442	755.001	176.965	150	880.001	198.965	29.241	42	25	120.759	126.921	4	0
1	f	21	179	11170.7	11173.9	3222.31	746.404	119.601	626.803	317.883	441.496	150	867.883	195.496	39.1453	64	25	110.855	602.508	4	0
1	f	21	180	11176.5	11178.7	2167.87	488.132	114.913	373.218	574.494	333.259	150	879.494	193.259	35.0866	3	25	114.913	335.596	4	0
1	f	21	181	11181	11185.9	4864.08	1022.66	129.095	893.565	255.201	596.927	150	856.201	206.927	31.5021	7	25	118.498	716.45	4	0
1	f	21	182	11188.5	11188.9	373.926	0	0	0	861.1	503.851	150	861.1	503.851	150	60	25	0	0	4	0
1	f	21	183	11191.8	11192.1	369.665	0	0	0	354.415	156.708	150	354.415	156.708	150	70	25	0	0	4	0
1	f	21	184	11194.5	11196.1	1582.95	91.3506	0	91.3506	762.735	244.838	150	804.735	171.838	150	71	25	0	84.2199	4	0
1	f	21	185	11198.3	11199.6	1319.94	161.362	0	161.362	769.331	345.062	150	825.331	195.062	150	29	25	0	160.112	4	0
1	f	21	186	11202.5	11202.8	331.408	0	0	0	403	350.953	150	403	350.953	150	36	25	0	0	4	0
1	f	21	187	11205	11206.3	1248.51	284.397	0	284.397	820.947	336.188	150	846.947	612.188	150	38	25	0	277.222	4	0
1	f	21	188	11208.3	11209.9	1557.91	133.706	0	133.706	185.708	238.562	150	145.708	136.562	150	19	25	0	109.563	4	0
1	f	21	189	11212	11213.9	1850.44	660.144	0	660.144	669.224	236.805	150	157.224	597.805	150	61	25	0	626.47	4	0
1	f	21	190	11216.3	11217.5	1287.07	150.714	0	150.714	224.854	515.703	150	274.854	654.703	150	31	25	0	147.719	4	0
1	f	21	191	11220	11221.8	1837.53	499.863	0	499.863	558.648	305.038	150	268.648	641.038	150	44	25	0	443.842	4	0
1	f	21	192	11224.5	11226.1	1565.32	644.586	0	644.586	728.113	271.83	150	337.113	643.83	150	86	25	0	539.69	4	0
1	f	21	193	11228.7	11231.3	2620.47	579.245	0	579.245	861.234	463.218	150	362.234	667.218	150	38	25	0	539.089	4	0
1	f	21	194	11233.8	11235.4	1656.8	152.378	0	152.378	320.206	518.898	150	350.206	660.898	150	69	25	0	145.134	4	0
1	f	21	195	11238	11239.8	1792.5	530.002	0	530.002	779.598	436.145	150	339.598	652.145	150	21	25	0	490.159	4	0
1	f	21	196	11242.3	11244.5	2202.45	527.853	0	527.853	343.779	228.2	150	318.779	631.2	150	65	25	0	403.775	4	0
1	f	21	197	11247.3	11250.2	2980.6	597.018	0	597.018	868.468	502.173	150	335.468	636.173	150	24	25	0	549.586	4	0
1	f	21	198	11252.9	11255.6	2717.44	511.09	0	511.09	689.816	431.962	150	319.816	664.962	150	79	25	0	437.252	4	0
1	f	21	199	11258.1	11260.9	2802.13	323.37	0	323.37	154.476	377.005	150	287.476	650.005	150	93	25	0	303.674	4	0
1	f	21	200	11263	11265.9	2884.52	706.978	0	706.978	819.021	179.758	150	310.021	650.758	150	85	25	0	693.485	4	0
1	f	21	201	11282.1	11285.2	3128.01	437.821	163.184	274.637	456.972	526.283	150	355.972	586.283	308.642	13	25	158.642	117.478	5	0
1	f	21	202	11287.6	11289.4	1792.3	107.958	0	107.958	327.13	590.033	150	311.13	662.033	150	34	25	0	73.7564	5	0
1	f	21	203	11292.4	11294.7	2363.01	857.227	0	857.227	861.215	295.859	150	297.215	652.859	150	44	25	0	667.492	5	0
1	f	21	204	11297	11299.3	2327.97	784.562	0	784.562	657.433	209.982	150	276.433	656.982	150	62	25	0	587.341	5	0
1	f	21	205	11302.2	11304.3	2088.69	532.617	0	532.617	415.137	246.955	150	227.137	651.955	150	1	25	0	446.508	5	0
1	f	21	206	11306.5	11307.7	1278.66	103.568	0	103.568	315.678	559.129	150	291.678	656.129	150	5	25	0	99.925	5	0
1	f	21	207	11310.5	11312	1452.05	453.689	0	453.689	353.946	243.332	150	409.946	657.332	150	81	25	0	417.77	5	0
1	f	21	208	11314.3	11316.2	1874.76	710.781	0	710.781	661.776	179.097	150	450.776	676.097	150	62	25	0	539.935	5	0
1	f	21	209	11318.4	11320.3	1828.76	673.277	0	673.277	232.593	200.474	150	437.593	661.474	150	94	25	0	504.526	5	0
1	f	21	210	11322.4	11324	1597.54	186.498	0	186.498	627.38	612.811	150	480.38	658.811	150	9	25	0	154.029	5	0
1	f	21	211	11326.6	11328.6	2057.04	316.295	0	316.295	661.77	467.127	150	437.77	656.127	150	64	25	0	293.082	5	0
1	f	21	212	11331.7	11333.6	1927.85	459.293	0	459.293	609.779	274.869	150	383.779	660.869	150	77	25	0	447.294	5	0
1	f	21	213	11336.5	11340	3529.42	625.176	0	625.176	314.071	206.286	150	405.071	665.286	150	10	25	0	467.934	5	0
1	f	21	214	11342.4	11344.2	1777.45	263.553	0	263.553	409.668	414.46	150	379.668	660.46	150	79	25	0	247.823	5	0
1	f	21	215	11346.9	11349.7	2879.01	644.023	0	644.023	586.407	153.599	150	368.407	667.599	150	8	25	0	558.319	5	0
1	f	21	216	11352	11354.6	2587.44	666.092	0	666.092	776.018	155.766	150	389.018	651.766	150	34	25	0	629.114	5	0
1	f	21	217	11357.4	11359.2	1748.12	122.749	0	122.749	412.364	536.907	150	411.364	651.907	150	39	25	0	115.004	5	0
1	f	21	218	11361.5	11363.5	2023.64	245.633	0	245.633	348.714	428.648	150	409.714	661.648	150	41	25	0	240.853	5	0
1	f	21	219	11366.4	11369	2607.9	672.187	0	672.187	817.458	182.976	150	405.458	662.976	150	32	25	0	632.569	5	0
1	f	21	220	11371.2	11373.5	2270.39	498.338	0	498.338	486.655	182.512	150	378.655	663.512	150	58	25	0	492.976	5	0
1	f	21	221	11375.6	11378.7	3017.29	205.054	0	205.054	328.664	505.644	150	376.664	663.644	150	79	25	0	165.13	5	0
1	f	21	222	11381.7	11385.1	3490.84	479.214	116.294	362.92	538.674	310.44	150	767.674	84.4401	33.7059	43	25	116.294	321.741	5	0
1	f	21	223	11387.3	11390.7	3440.18	714.793	115.799	598.994	353.117	307.636	150	761.117	60.6361	34.2008	57	25	115.799	476.941	5	0
1	f	21	224	11392.9	11397.5	4637.46	805.383	161.753	643.631	498.698	497.296	150	779.698	70.2962	37.0188	58	25	112.981	511.165	5	0
1	f	21	225	11400.5	11403.7	3199.9	484.99	116.393	368.597	708.213	401.596	150	796.213	63.5957	33.6073	97	25	116.393	349.268	5	0
1	f	21	226	11406.4	11410.9	4536.61	701.707	144.525	557.183	856.741	564.164	150	814.741	66.1636	37.435	19	25	112.565	499.768	5	0
1	f	21	227	11413.1	11416	2881.98	369.66	121.237	248.423	700.498	293.653	150	784.498	63.6532	28.7631	95	25	121.237	244.859	5	0
1	f	21	228	11418.9	11423	4137.97	551.719	131.237	420.482	866.295	459.302	150	805.295	53.3019	27.6256	62	25	122.374	410.557	5	0
1	f	21	229	11425.9	11429.1	3233.16	458.721	122.042	336.679	619.203	253.563	150	791.203	51.5628	27.958	51	25	122.042	265.307	5	0
1	f	21	230	11431.6	11435.2	3531.57	596.371	152.071	444.3	531.17	290.205	150	799.17	48.2054	24.6076	58	25	125.392	361.093	5	0
1	f	21	231	11437.8	11442	4162.24	460.083	143.903	316.18	555.317	221.969	150	782.317	51.9691	27.5116	7	25	122.488	283.6	5	0
1	f	21	232	11444.2	11448.7	4435.53	778.175	131.453	646.722	378.549	505.574	150	744.549	85.5743	34.7852	65	25	115.215	557.096	5	0
1	f	21	233	11451.5	11454.4	2911.6	662.055	122.078	539.977	406.481	364.377	150	812.481	74.3771	27.9219	5	25	122.078	498.935	5	0
1	f	21	234	11456.9	11461	4144.3	761.66	117.149	644.511	441.456	564.268	150	756.456	81.2678	37.0229	49	25	112.977	576.64	5	0
1	f	21	235	11463.1	11467.7	4522.76	263.661	112.373	151.288	745.497	215.835	150	785.497	73.8349	37.6271	20	25	112.373	147.526	5	0
1	f	21	236	11470.2	11472.4	2178.32	342.437	0	342.437	748.514	594.774	150	455.514	651.774	150	95	25	0	298.493	5	0
1	f	21	237	11475.3	11477.3	1954.38	443.537	0	443.537	242.53	291.255	150	476.53	653.255	150	40	25	0	431.045	5	0
1	f	21	238	11479.8	11481.2	1356.74	323.294	0	323.294	718.642	476.829	150	468.642	653.829	150	67	25	0	306.315	5	0
1	f	21	239	11483.7	11485.5	1770.39	173.477	0	173.477	607.407	578.227	150	463.407	656.227	150	83	25	0	163.768	5	0
1	f	21	240	11488.3	11490.1	1840.64	199.552	0	199.552	446.919	479.153	150	444.919	659.153	150	96	25	0	180.011	5	0
1	f	21	241	11492.7	11494.9	2195.87	265.05	0	265.05	260.713	478.132	150	423.713	669.132	150	65	25	0	251.098	5	0
1	f	21	242	11497.8	11500.2	2378.92	420.169	0	420.169	751.081	387.225	150	435.081	654.225	150	71	25	0	413.697	5	0
1	f	21	243	11503.2	11505.2	2012.22	826.897	0	826.897	807.289	184.805	150	458.289	654.805	150	32	25	0	585.407	5	0
1	f	21	244	11507.7	11509.3	1599.09	580.296	0	580.296	416.208	172.701	150	620.208	652.701	150	58	25	0	521.552	5	0
1	f	21	245	11511.5	11513.3	1755.2	550.381	0	550.381	419.567	382.018	150	765.567	661.018	150	14	25	0	444.474	5	0
1	f	21	246	11516.2	11517.8	1588.85	325.94	0	325.94	740.839	395.976	150	575.839	662.976	150	8	25	0	313.869	5	0
1	f	21	247	11520	11521.8	1752.33	642.503	0	642.503	312.728	199.654	150	527.728	661.654	150	15	25	0	509.577	5	0
1	f	21	248	11524.4	11526.3	1859.52	669.246	0	669.246	220.535	192.625	150	481.535	667.625	150	32	25	0	541.983	5	0
1	f	21	249	11528.5	11530.7	2157.66	530.747	0	530.747	709.971	214.749	150	435.971	658.749	150	73	25	0	521.739	5	0
1	f	21	250	11533.2	11536.4	3258.71	582.652	0	582.652	757.785	362.999	150	405.785	656.999	150	21	25	0	458.628	5	0
1	f	21	251	11539.4	11541.2	1775.43	405.65	0	405.65	279.083	279.465	150	378.083	656.465	150	35	25	0	389.782	6	0
1	f	21	252	11543.6	11545.3	1709.21	432.461	0	432.461	466.497	274.607	150	315.497	665.607	150	97	25	0	419.144	6	0
1	f	21	253	11547.5	11548.9	1335.39	238.932	0	238.932	293.23	437.963	150	341.23	669.963	150	88	25	0	236.913	6	0
1	f	21	254	11551.3	11552.8	1552.46	216.397	0	216.397	393.747	461.538	150	332.747	656.538	150	57	25	0	204.318	6	0
1	f	21	255	11555	11556.7	1697.3	106.062	0	106.062	402.947	608.911	150	323.947	659.911	150	37	25	0	94.0319	6	0
1	f	21	256	11559	11561.2	2164.64	373.372	0	373.372	436.583	427.66	150	301.583	662.66	150	40	25	0	271.017	6	0
1	f	21	257	11563.9	11566.3	2389.84	671.287	0	671.287	823.988	370.075	150	372.988	663.075	150	63	25	0	537.82	6	0
1	f	21	258	11568.8	11571	2184.38	488.273	0	488.273	157.61	172.349	150	311.61	619.349	150	39	25	0	472.784	6	0
1	f	21	259	11573.5	11576.2	2675.04	696.244	0	696.244	783.754	170.354	150	306.754	648.354	150	27	25	0	675.287	6	0
1	f	21	260	11578.3	11580.1	1746.26	260.891	0	260.891	399.165	465.461	150	272.165	685.461	150	56	25	0	254.026	6	0
1	f	21	261	11583.1	11586	2891.53	587.846	0	587.846	789.068	405.879	150	316.068	680.879	150	45	25	0	547.133	6	0
1	f	21	262	11589	11590.6	1610.46	385.812	0	385.812	649.996	486.082	150	369.996	667.082	150	25	25	0	333.408	6	0
1	f	21	263	11593.6	11595.6	2007.21	499.159	0	499.159	358.669	216.261	150	322.669	664.261	150	20	25	0	449.444	6	0
1	f	21	264	11597.6	11600.1	2472.89	443.641	0	443.641	773.821	590.204	150	372.821	674.204	150	99	25	0	409.704	6	0
1	f	21	265	11603	11605.2	2238.47	743.757	0	743.757	817.127	175.389	150	419.127	661.389	150	1	25	0	628.172	6	0
1	f	21	266	11607.5	11609.4	1857.8	215.745	0	215.745	234.194	558.512	150	392.194	667.512	150	67	25	0	191.951	6	0
1	f	21	267	11611.8	11613.8	1963.2	596.294	0	596.294	610.623	178.56	150	389.623	660.56	150	79	25	0	530.25	6	0
1	f	21	268	11616.5	11618.8	2218.38	290.74	0	290.74	261.871	477.273	150	381.871	657.273	150	36	25	0	216.333	6	0
1	f	21	269	11621.2	11624.1	2922.26	189.742	0	189.742	437.395	496.602	150	410.395	665.602	150	12	25	0	171.143	6	0
1	f	21	270	11626.8	11628.3	1504.57	321.688	0	321.688	371.868	400.216	150	366.868	655.216	150	49	25	0	255.049	6	0
1	f	21	271	11630.7	11632.6	1844.57	547.564	0	547.564	865.048	538.765	150	351.048	652.765	150	60	25	0	526.49	6	0
1	f	21	272	11634.8	11637	2268.51	667.822	0	667.822	855.557	280.818	150	354.557	681.818	150	11	25	0	641.718	6	0
1	f	21	273	11639.5	11641.6	2141.77	716.224	0	716.224	790.15	259.927	150	319.15	669.927	150	87	25	0	624.453	6	0
1	f	21	274	11644	11645.4	1403.77	342.612	0	342.612	437.826	383.755	150	289.826	655.755	150	80	25	0	309.658	6	0
1	f	21	275	11648.4	11649.8	1368.88	191.607	0	191.607	230.703	512.446	150	284.703	673.446	150	25	25	0	169.815	6	0
1	f	21	276	11652	11653.7	1644.88	513.589	0	513.589	519.112	231.877	150	282.112	667.877	150	75	25	0	496.251	6	0
1	f	21	277	11655.9	11658.5	2583.68	458.961	0	458.961	639.135	491.939	150	304.135	662.939	150	95	25	0	376.12	6	0
1	f	21	278	11660.7	11662.4	1687.22	377.525	0	377.525	698.178	606.369	150	347.178	665.369	150	15	25	0	355.924	6	0
1	f	21	279	11665.1	11666.7	1564.55	513.629	0	513.629	711.07	361.68	150	336.07	666.68	150	48	25	0	483.374	6	0
1	f	21	280	11669.1	11670.3	1153.19	318.26	0	318.26	618.983	526.291	150	353.983	668.291	150	65	25	0	300.648	6	0
1	f	21	281	11672.7	11674.3	1551.47	295.196	0	295.196	388.061	395.228	150	339.061	681.228	150	17	25	0	290.167	6	0
1	f	21	282	11676.4	11677.7	1252.58	309.057	0	309.057	350.401	395.081	150	289.401	690.081	150	89	25	0	301.241	6	0
1	f	21	283	11679.8	11681.9	2052.1	472.658	0	472.658	234.747	266.876	150	293.747	675.876	150	27	25	0	413.234	6	0
1	f	21	284	11684.5	11686	1526.01	618.9	0	618.9	672.171	259.863	150	289.171	671.863	150	82	25	0	562.524	6	0
1	f	21	285	11688.2	11689.5	1240.96	654.205	0	654.205	673.33	196.889	150	301.33	648.889	150	77	25	0	585.396	6	0
1	f	21	286	11692.3	11694	1658.31	673.213	0	673.213	186.547	167.882	150	304.547	667.882	150	62	25	0	513.735	6	0
1	f	21	287	11696.1	11697.5	1456.2	174.447	0	174.447	158.181	556.099	150	270.181	678.099	150	93	25	0	165.614	6	0
1	f	21	288	11699.9	11701.2	1275.1	299.116	0	299.116	252.307	378.74	150	301.307	668.74	150	87	25	0	294.111	6	0
1	f	21	289	11703.4	11705.1	1667.06	614.303	0	614.303	820.952	396.504	150	303.952	678.504	150	93	25	0	588.908	6	0
1	f	21	290	11707.8	11709.3	1522.91	630.743	0	630.743	869.527	446.667	150	311.527	665.667	150	46	25	0	599.437	6	0
1	f	21	291	11711.5	11712.9	1421.44	412.725	0	412.725	606.275	428.409	150	300.275	668.409	150	55	25	0	388.891	6	0
1	f	21	292	11715.6	11717.3	1733.93	448.454	0	448.454	311.393	275.474	150	301.393	668.474	150	51	25	0	393.127	6	0
1	f	21	293	11720.2	11721.3	1005.45	73.2784	0	73.2784	256.175	605.744	150	284.175	670.744	150	5	25	0	70.7743	6	0
1	f	21	294	11723.8	11725.6	1731.44	551.479	0	551.479	527.986	215.327	150	266.986	667.327	150	4	25	0	521.943	6	0
1	f	21	295	11727.8	11729.4	1559.44	331.695	0	331.695	626.597	574.398	150	348.597	671.398	150	4	25	0	294.437	6	0
1	f	21	296	11732.1	11734	1857.34	524.538	0	524.538	329.222	263.675	150	292.222	669.675	150	31	25	0	407.682	6	0
1	f	21	297	11736.5	11737.9	1457.31	295.755	0	295.755	206.041	431.644	150	292.041	684.644	150	93	25	0	267.217	6	0
1	f	21	298	11740.6	11741.8	1165.83	279.243	0	279.243	541.964	502.504	150	319.964	650.504	150	56	25	0	266.811	6	0
1	f	21	299	11744.3	11745.8	1467.94	414.473	0	414.473	685.075	514.825	150	312.075	676.825	150	72	25	0	406.661	6	0
1	f	21	300	11748.4	11749.6	1131.55	83.5753	0	83.5753	390.979	605.453	150	333.979	663.453	150	24	25	0	81.3204	6	0
1	f	21	301	11752.7	11754.2	1466.35	328.15	0	328.15	611.101	608.652	150	331.101	687.652	150	11	25	0	290.931	7	0
1	f	21	302	11756.5	11758.3	1710.45	333.094	0	333.094	474.653	393.208	150	319.653	669.208	150	56	25	0	316.545	7	0
1	f	21	303	11760.8	11762.8	1955.62	941.885	0	941.885	848.612	183.643	150	307.612	678.643	150	95	25	0	733.284	7	0
1	f	21	304	11765.2	11766.5	1279.84	344.514	0	344.514	432.266	376.286	150	291.266	687.286	150	5	25	0	341.47	7	0
1	f	21	305	11769.3	11770.5	1230.55	220.477	0	220.477	201.783	475.479	150	282.783	675.479	150	18	25	0	215.78	7	0
1	f	21	306	11773.2	11774.7	1484.16	499.765	0	499.765	594.579	308.832	150	301.579	660.832	150	43	25	0	457.988	7	0
1	f	21	307	11777.6	11777.8	243.91	0	0	0	232.017	446.568	150	232.017	446.568	150	76	25	0	0	7	0
1	f	21	308	11780.4	11780.4	20.206	0	0	0	746.23	363.827	150	746.23	363.827	150	56	25	0	0	7	0
1	f	21	309	11782.9	11783.1	271.305	0	0	0	754.499	447.227	150	754.499	447.227	150	9	25	0	0	7	0
1	f	21	310	11785.7	11785.7	20.356	0	0	0	427.606	213.195	150	427.606	213.195	150	40	25	0	0	7	0
1	f	21	311	11787.9	11788.1	220.805	0	0	0	426.314	420.371	150	426.314	420.371	150	3	25	0	0	7	0
1	f	21	312	11790.8	11792.6	1847.9	486.792	0	486.792	765.232	608.586	150	308.232	678.586	150	52	25	0	462.33	7	0
1	f	21	313	11795.3	11797.1	1790.3	547.295	0	547.295	730.519	370.323	150	317.519	673.323	150	73	25	0	512.228	7	0
1	f	21	314	11800.1	11801.9	1822.17	473.932	0	473.932	521.896	412.067	150	270.896	692.067	150	90	25	0	376.033	7	0
1	f	21	315	11804.2	11806.4	2295.85	756.972	0	756.972	598.938	171.23	150	297.938	674.23	150	96	25	0	586.183	7	0
1	f	21	316	11808.5	11810.2	1753.96	256.704	0	256.704	527.874	579.496	150	310.874	678.496	150	78	25	0	238.516	7	0
1	f	21	317	11813	11815.4	2366.34	745.919	0	745.919	764.426	203.517	150	288.426	676.517	150	45	25	0	671.048	7	0
1	f	21	318	11818.4	11819.6	1232.73	144.777	0	144.777	284.606	536.956	150	288.606	675.956	150	45	25	0	139.058	7	0
1	f	21	319	11822.2	11823.7	1452.39	281.593	0	281.593	382.076	411.719	150	287.076	671.719	150	69	25	0	276.812	7	0
1	f	21	320	11826.1	11827.9	1786.47	460.399	0	460.399	274.055	264.191	150	258.055	679.191	150	66	25	0	415.308	7	0
1	f	21	321	11830.2	11831.6	1444.65	243.896	0	243.896	462.388	539.037	150	274.388	680.037	150	32	25	0	235	7	0
1	f	21	322	11833.9	11835.3	1381.76	407.531	0	407.531	541.248	410.237	150	273.248	672.237	150	3	25	0	374.791	7	0
1	f	21	323	11838.2	11839.7	1512.31	465.636	0	465.636	738.972	572.228	150	301.972	669.228	150	5	25	0	447.636	7	0
1	f	21	324	11842.6	11844.1	1485.04	570.326	0	570.326	649.296	294.695	150	285.296	683.695	150	75	25	0	532.745	7	0
1	f	21	325	11846.7	11848.2	1492.22	537.344	0	537.344	409.003	295.684	150	280.003	696.684	150	89	25	0	421.239	7	0
1	f	21	326	11850.3	11851.9	1609.42	492.58	0	492.58	723.148	498.173	150	289.148	669.173	150	88	25	0	466.473	7	0
1	f	21	327	11854.9	11856.5	1562.33	492.131	0	492.131	721.559	558.952	150	292.559	666.952	150	20	25	0	442.386	7	0
1	f	21	328	11859	11860.7	1689.63	486.989	0	486.989	396.865	217.65	150	248.865	667.65	150	22	25	0	473.713	7	0
1	f	21	329	11863.1	11865	1828.29	572.305	0	572.305	656.193	486.45	150	273.193	667.45	150	94	25	0	423.615	7	0
1	f	21	330	11867.1	11869.3	2220.77	672.349	0	672.349	852.449	367.068	150	295.449	676.068	150	36	25	0	636.969	7	0
1	f	21	331	11871.5	11872.8	1345.06	392.432	0	392.432	410.034	314.33	150	269.034	669.33	150	78	25	0	381.976	7	0
1	f	21	332	11875.4	11876.7	1276.44	385.062	0	385.062	178.585	301.115	150	254.585	673.115	150	4	25	0	379.684	7	0
1	f	21	333	11879.2	11880.6	1325.75	592.179	0	592.179	788.526	287.747	150	335.526	653.747	150	28	25	0	582.379	7	0
1	f	21	334	11883.4	11884.5	1124.71	110.054	0	110.054	285.566	599.25	150	343.566	689.25	150	58	25	0	107.07	7	0
1	f	21	335	11887.3	11888.3	996.533	229.25	0	229.25	244.226	476.963	150	310.226	692.963	150	58	25	0	225.858	7	0
1	f	21	336	11891.3	11893	1632.36	693.861	0	693.861	768.322	239.357	150	320.322	678.357	150	38	25	0	627.236	7	0
1	f	21	337	11895.1	11896	893.093	80.1327	0	80.1327	332.753	595.149	150	329.753	674.149	150	15	25	0	79.0569	7	0
1	f	21	338	11898.4	11899.8	1440.9	440.167	0	440.167	576.739	305.313	150	380.739	684.313	150	90	25	0	426.681	7	0
1	f	21	339	11902.1	11903.3	1271.34	293.17	0	293.17	365.617	395.928	150	413.617	681.928	150	14	25	0	290	7	0
1	f	21	340	11906.2	11907.4	1219.66	198.622	0	198.622	408.28	476.678	150	427.28	671.678	150	53	25	0	195.923	7	0
1	f	21	341	11910.4	11912	1556.43	381.011	0	381.011	517.23	392.025	150	375.23	681.025	150	94	25	0	322.002	7	0
1	f	21	342	11914.7	11916.5	1843.07	627.127	0	627.127	556.398	179.467	150	395.398	689.467	150	29	25	0	534.809	7	0
1	f	21	343	11919.2	11920.5	1296.37	343.408	0	343.408	344.176	338.642	150	370.176	675.642	150	33	25	0	338.001	7	0
1	f	21	344	11922.9	11924.1	1200.74	138.392	0	138.392	318.605	562.263	150	357.605	693.263	150	16	25	0	136.682	7	0
1	f	21	345	11926.6	11928.6	2003.64	458.573	0	458.573	217.762	248.246	150	343.762	658.246	150	93	25	0	428.924	7	0
1	f	21	346	11931.1	11933	1893.09	503.641	0	503.641	800.82	488.867	150	356.82	661.867	150	55	25	0	476.513	7	0
1	f	21	347	11935.2	11936.9	1734.45	475.874	0	475.874	610.675	351.568	150	337.675	673.568	150	92	25	0	422.153	7	0
1	f	21	348	11939.2	11940.7	1560.74	216.114	0	216.114	324.698	466.669	150	340.698	681.669	150	57	25	0	215.595	7	0
1	f	21	349	11943.7	11945	1361.99	268.669	0	268.669	218.725	495.511	150	313.725	686.511	150	45	25	0	213.321	7	0
1	f	21	350	11947.7	11949.4	1664.51	827.075	0	827.075	852.254	205.203	150	303.254	687.203	150	36	25	0	730.565	7	0
1	f	21	351	11951.4	11952.8	1378.17	410.166	0	410.166	170.343	281.923	150	261.343	676.923	150	39	25	0	405.347	8	0
1	f	21	352	11955.8	11957.9	2055.41	533.214	0	533.214	172.887	204.74	150	280.887	686.74	150	74	25	0	493.951	8	0
1	f	21	353	11960.4	11961.7	1323.21	537.246	0	537.246	547.822	222.806	150	50.8215	234.806	150	87	25	0	497.145	8	0
1	f	21	354	11964.3	11965.8	1500.74	338.75	0	338.75	150.969	536.896	150	87.9685	278.896	150	3	25	0	265.58	8	0
1	f	21	355	11968.3	11969.7	1334.25	634.209	0	634.209	647.801	293.492	150	51.8006	195.492	150	3	25	0	604.003	8	0
1	f	21	356	11971.9	11972.9	1007.56	506.731	0	506.731	396.648	558.246	150	122.648	140.246	150	71	25	0	499.8	8	0
1	f	21	357	11975.7	11976.9	1232.14	506.921	0	506.921	531.083	377.88	150	120.083	138.88	150	65	25	0	475.439	8	0
1	f	21	358	11979.1	11981	1879.31	309.896	0	309.896	311.838	285.152	150	126.838	136.152	150	45	25	0	237.542	8	0
1	f	21	359	11984	11985.3	1380.06	897.377	0	897.377	826.833	567.043	150	83.8331	204.043	150	61	25	0	826.933	8	0
1	f	21	360	11988.1	11989.5	1417.26	591.333	591.333	0	554.883	553.485	150	554.883	553.485	413.222	74	25	263.222	0	8	0
1	f	21	361	11991.7	11992.9	1190.74	121.72	121.72	0	501.987	269.363	150	501.987	269.363	271.72	82	25	121.72	0	8	0
1	f	21	362	11995.6	11996.7	1130.27	113.991	113.991	0	780.271	581.449	150	780.271	581.449	263.991	87	25	113.991	0	8	0
1	f	21	363	11998.9	12000.2	1241.98	75.0975	75.0975	0	496.206	247.905	150	496.206	247.905	219.385	48	25	69.3851	0	8	0
1	f	21	364	12003.2	12004.4	1239	73.0126	73.0126	0	565.672	236.616	150	565.672	236.616	223.013	36	25	73.0126	0	8	0
1	f	21	365	12007.1	12008.2	1095.19	114.791	114.791	0	843.929	433.867	150	843.929	433.867	262.75	86	25	112.75	0	8	0
1	f	21	366	12010.7	12012	1277.87	87.1251	87.1251	0	384.13	313.033	150	384.13	313.033	221.976	63	25	71.9761	0	8	0
1	f	21	367	12014.2	12015.3	1124.54	99.8163	99.8163	0	696.676	314.918	150	696.676	314.918	249.816	21	25	99.8163	0	8	0
1	f	21	368	12018	12019	1008.41	95.6871	95.6871	0	683.077	400.396	150	683.077	400.396	245.687	93	25	95.6871	0	8	0
1	f	21	369	12021.2	12022.3	1081.8	89.2215	89.2215	0	342.347	443.012	150	342.347	443.012	239.222	56	25	89.2215	0	8	0
1	f	21	370	12025.3	12026.2	953.208	88.9533	88.9533	0	665.645	535.2	150	665.645	535.2	238.953	1	25	88.9533	0	8	0
1	f	21	371	12029	12030	1007.48	78.3286	78.3286	0	441.701	238.552	150	441.701	238.552	227.708	78	25	77.708	0	8	0
1	f	21	372	12032.6	12033.4	765.204	49.8856	49.8856	0	403.426	497.926	150	403.426	497.926	199.886	74	25	49.8856	0	8	0
1	f	21	373	12035.4	12036.1	720.159	44.5178	44.5178	0	488.447	609.51	150	488.447	609.51	194.518	51	25	44.5178	0	8	0
1	f	21	374	12038.4	12039.5	1086.68	106.461	106.461	0	676.449	436.632	150	676.449	436.632	210.205	29	25	60.2051	0	8	0
1	f	21	375	12041.8	12043	1185.11	90.1354	90.1354	0	422.942	453.303	150	422.942	453.303	240.135	7	25	90.1354	0	8	0
1	f	21	376	12045.3	12046.6	1231.73	26.8627	26.8627	0	594.146	237.914	150	594.146	237.914	176.863	79	25	26.8627	0	8	0
1	f	21	377	12049.6	12050.6	1065.34	43.7526	43.7526	0	825.895	567.96	150	825.895	567.96	193.753	97	25	43.7526	0	8	0
1	f	21	378	12053.2	12055.6	2484.17	867.154	492.881	374.274	590.706	177.184	150	728.706	499.184	347.508	23	25	197.508	350.326	8	0
1	f	21	379	12058.1	12061.6	3543.9	283.371	113.934	169.437	720.884	218.663	150	790.884	88.6628	38.3381	91	25	111.662	147.648	8	0
1	f	21	380	12064.4	12065.8	1402.27	131.072	0	131.072	797.693	490.62	150	854.693	607.62	150	82	25	0	130.146	8	0
1	f	21	381	12067.9	12068.8	874.433	45.8002	45.8002	0	404.324	232.84	150	404.324	232.84	195.8	98	25	45.8002	0	8	0
1	f	21	382	12071.3	12073.6	2395.13	357.249	36.1104	321.139	694.749	190.585	150	377.749	187.585	186.11	60	25	36.1104	317.014	8	0
1	f	21	383	12075.8	12077.4	1610.47	99.4496	53.844	45.6056	490.633	518.814	150	533.633	522.814	203.844	99	26	53.844	43.1856	8	0
1	f	21	384	12079.6	12083.4	3806.11	184.486	100.127	84.3588	588.466	555.68	150	661.466	538.68	185.667	19	26	35.6668	74.9533	8	0
1	f	21	385	12086.2	12088.9	2773.02	328.923	48.1188	280.804	596.583	171.777	150	406.583	205.777	198.009	7	25	48.009	193.018	8	0
1	f	21	386	12091.1	12094.4	3319.98	591.973	66.7989	525.174	870.138	292.39	150	373.138	237.39	216.799	89	25	66.7989	500.034	8	0
1	f	21	387	12097.1	12099.9	2820.36	472	55.8926	416.107	758.495	175.058	150	349.495	206.058	205.893	94	26	55.8926	410.173	8	0
1	f	21	388	12102.2	12104.6	2368.39	69.6141	26.0686	43.5455	293.764	196.056	150	331.764	185.056	176.069	16	26	26.0686	39.5601	8	0
1	f	21	389	12106.6	12108.9	2245.98	539.484	37.023	502.461	592.624	597.493	150	280.624	217.493	187.023	88	26	37.023	491.675	8	0
1	f	21	390	12111.9	12115.2	3347.42	700.927	20.3805	680.547	763.441	476.331	150	256.441	196.331	169.386	70	26	19.3864	579.18	8	0
1	f	21	391	12117.7	12120.1	2426.49	298.502	36.7215	261.78	229.048	345.675	150	247.048	184.675	186.722	25	26	36.7215	162.003	8	0
1	f	21	392	12122.6	12125.3	2759.33	300.531	47.2128	253.318	222.299	417.976	150	286.299	223.976	197.213	55	26	47.2128	204.284	8	0
1	f	21	393	12127.7	12129.6	1986.83	94.1062	41.7924	52.3138	195.405	456.739	150	244.405	451.739	191.792	85	26	41.7924	49.2544	8	0
1	f	21	394	12132.3	12134.7	2398.54	318.839	58.7199	260.119	319.021	252.594	150	260.021	466.594	208.72	63	26	58.7199	221.984	8	0
1	f	21	395	12136.8	12138.5	1663.38	164.004	49.9477	114.056	163.179	467.652	150	252.179	461.652	199.948	15	26	49.9477	89.202	8	0
1	f	21	396	12141.2	12143	1841.28	32.8746	32.8746	0	755.876	501.626	150	755.876	501.626	182.875	98	26	32.8746	0	8	0
1	f	21	397	12146	12146.8	868.637	17.7715	17.7715	0	402.635	349.689	150	402.635	349.689	167.772	13	26	17.7715	0	8	0
1	f	21	398	12149.4	12150.2	812.15	75.3747	75.3747	0	608.643	374.558	150	608.643	374.558	225.375	73	26	75.3747	0	8	0
1	f	21	399	12152.5	12153.4	916.711	54.4706	54.4706	0	593.455	216.28	150	593.455	216.28	204.471	72	26	54.4706	0	8	0
1	f	21	400	12156.3	12157.1	805.791	57.6342	57.6342	0	533.905	434.748	150	533.905	434.748	207.634	15	26	57.6342	0	8	0
1	f	21	401	12160.4	12161.6	1136.92	75.755	75.755	0	313.742	291.285	150	313.742	291.285	225.755	94	26	75.755	0	9	0
1	f	21	402	12164.2	12165.3	1117.28	78.4922	78.4922	0	679.738	559.071	150	679.738	559.071	228.492	54	26	78.4922	0	9	0
1	f	21	403	12167.6	12168.5	914.656	70.2152	70.2152	0	258.899	354.595	150	258.899	354.595	220.215	28	26	70.2152	0	9	0
1	f	21	404	12171.3	12172.2	941.235	57.5827	57.5827	0	200.115	248.852	150	200.115	248.852	207.583	67	26	57.5827	0	9	0
1	f	21	405	12175.1	12176.1	1013.02	78.9323	78.9323	0	417.744	403.414	150	417.744	403.414	228.932	9	26	78.9323	0	9	0
1	f	21	406	12178.5	12179.4	988.466	45.5259	45.5259	0	664.281	166.585	150	664.281	166.585	195.526	12	26	45.5259	0	9	0
1	f	21	407	12181.7	12182.6	941.89	66.0935	66.0935	0	327.077	403.159	150	327.077	403.159	216.093	32	26	66.0935	0	9	0
1	f	21	408	12185.4	12186.5	1110.97	63.8802	63.8802	0	166.184	475.431	150	166.184	475.431	86.1198	59	26	63.8802	0	9	0
1	f	21	409	12189.4	12190.3	914.41	63.1096	63.1096	0	166.309	193.883	150	166.309	193.883	86.8904	39	26	63.1096	0	9	0
1	f	21	410	12193.2	12194.5	1245.43	40.5484	40.5484	0	772.161	497.257	150	772.161	497.257	110.493	2	25	39.5066	0	9	0
1	f	21	411	12197.1	12198.2	1098.14	52.0621	52.0621	0	251.09	617.546	150	251.09	617.546	97.9379	30	25	52.0621	0	9	0
1	f	21	412	12201.1	12204.1	2982.88	322.188	112.671	209.517	673.121	269.593	150	773.121	91.5934	37.3292	34	25	112.671	204.167	9	0
1	f	21	413	12206.7	12209.1	2353.24	315.145	102.302	212.843	635.423	182.634	150	773.423	85.6341	47.6979	25	25	102.302	168.68	9	0
1	f	21	414	12211.6	12215.7	4115.51	761.983	144.981	617.002	207.936	264.432	150	756.936	86.4322	24.8041	47	25	125.196	577.135	9	0
1	f	21	415	12218.1	12218.4	228.077	0	0	0	723.125	500.393	150	723.125	500.393	150	81	25	0	0	9	0
1	f	21	416	12220.7	12220.9	223.833	0	0	0	213.925	195.386	150	213.925	195.386	150	98	25	0	0	9	0
1	f	21	417	12223	12223.2	284.251	0	0	0	593.537	453.106	150	593.537	453.106	150	35	25	0	0	9	0
1	f	21	418	12225.9	12227.3	1415.28	0	0	0	741.687	463.863	150	741.687	463.863	150	28	25	0	0	9	0
1	f	21	419	12229.9	12231.5	1552.93	65.3138	29.2007	36.1131	714.684	600.554	150	747.684	608.554	179.201	0	25	29.2007	33.9559	9	0
1	f	21	420	12233.5	12234.8	1287.13	0	0	0	487.823	249.205	150	487.823	249.205	150	29	25	0	0	9	0
1	f	21	421	12237	12238.7	1630.15	132.894	34.2473	98.647	854.237	522.24	150	837.237	552.24	184.247	3	25	34.2473	34.4819	9	0
1	f	21	422	12241.6	12243	1320.64	24.3574	24.3574	0	837.187	226.968	150	837.187	226.968	174.357	67	25	24.3574	0	9	0
1	f	21	423	12245.3	12246.7	1416.08	50.8356	50.8356	0	327.168	508.852	150	327.168	508.852	200.836	86	25	50.8356	0	9	0
1	f	21	424	12249.5	12250.6	1151.01	24.2929	24.2929	0	522.492	429.671	150	522.492	429.671	174.293	93	25	24.2929	0	9	0
1	f	21	425	12253	12254.2	1275.89	45.8967	45.8967	0	164.381	373.946	150	164.381	373.946	195.897	88	25	45.8967	0	9	0
1	f	21	426	12257.1	12258.4	1224.52	39.4599	39.4599	0	223.771	168.408	150	223.771	168.408	189.46	31	25	39.4599	0	9	0
1	f	21	427	12260.6	12261.5	935.803	60.2572	60.2572	0	439.358	568.501	150	439.358	568.501	210.257	50	25	60.2572	0	9	0
1	f	21	428	12263.7	12264.9	1131.21	76.1131	76.1131	0	191.15	275.547	150	191.15	275.547	226.113	93	25	76.1131	0	9	0
1	f	21	429	12267.3	12268.2	854.933	51.8071	51.8071	0	687.509	396.615	150	687.509	396.615	201.807	35	25	51.8071	0	9	0
1	f	21	430	12270.7	12271.6	937.096	83.5048	83.5048	0	324.381	580.495	150	324.381	580.495	232.939	22	25	82.9395	0	9	0
1	f	21	431	12273.8	12274.9	1181.35	82.9324	82.9324	0	847.064	267.303	150	847.064	267.303	232.932	5	25	82.9324	0	9	0
1	f	21	432	12277.2	12277.9	745.724	70.0904	70.0904	0	500.411	411.832	150	500.411	411.832	220.09	49	25	70.0904	0	9	0
1	f	21	433	12280.1	12280.9	795.446	64.0083	64.0083	0	376.984	498.029	150	376.984	498.029	214.007	45	25	64.0072	0	9	0
1	f	21	434	12283.5	12284.3	851.302	75.3022	75.3022	0	270.671	410.99	150	270.671	410.99	225.302	65	25	75.3022	0	9	0
1	f	21	435	12286.4	12287.3	876.771	74.1591	74.1591	0	736.641	406.139	150	736.641	406.139	224.159	60	25	74.1591	0	9	0
1	f	21	436	12290.2	12291.2	989.256	33.468	33.468	0	721.504	193.131	150	721.504	193.131	183.468	35	25	33.468	0	9	0
1	f	21	437	12293.7	12294.4	646.38	139.683	139.683	0	536.729	419.445	150	536.729	419.445	289.683	74	25	139.683	0	9	0
1	f	21	438	12296.6	12297.4	804.408	56.8964	56.8964	0	465.999	290.627	150	465.999	290.627	206.896	34	25	56.8964	0	9	0
1	f	21	439	12299.8	12300.6	876.442	73.1721	73.1721	0	479.974	295.116	150	479.974	295.116	223.172	24	25	73.1721	0	9	0
1	f	21	440	12303.3	12304.3	983.587	72.1379	72.1379	0	224.04	564.547	150	224.04	564.547	222.138	56	25	72.1379	0	9	0
1	f	21	441	12307.1	12308	946.427	33.0315	33.0315	0	866.601	545.006	150	866.601	545.006	183.031	14	25	33.0315	0	9	0
1	f	21	442	12311	12313.6	2599.39	537.048	46.3598	490.688	660.382	368.752	150	208.382	181.752	181.897	39	25	31.8969	489.155	9	0
1	f	21	443	12316.6	12318.3	1779.84	635.723	63.1554	572.567	641.038	521.288	150	192.038	181.288	213.155	14	25	63.1554	563.206	9	0
1	f	21	444	12320.9	12322.3	1406.23	407.227	41.6963	365.531	609.8	182.555	150	252.8	160.555	191.696	60	25	41.6963	357.677	9	0
1	f	21	445	12325.3	12327.1	1766.17	647.308	49.1894	598.119	833.814	223.52	150	248.814	175.52	199.189	54	25	49.1894	586.966	9	0
1	f	21	446	12329.3	12330.8	1508.09	92.0239	24.0674	67.9566	775.424	289.939	150	814.424	339.939	170.722	81	25	20.7216	63.4114	9	0
1	f	21	447	12333.5	12334.6	1028.03	34.8745	34.8745	0	615.237	258.985	150	615.237	258.985	184.874	95	25	34.8745	0	9	0
1	f	21	448	12337.3	12338.2	934.027	29.6153	29.6153	0	215.981	232.162	150	215.981	232.162	179.615	80	25	29.6153	0	9	0
1	f	21	449	12340.6	12341.3	770.341	35.4118	35.4118	0	680.267	391.357	150	680.267	391.357	185.412	96	25	35.4118	0	9	0
1	f	21	450	12343.5	12345.7	2170.69	548.306	24.0458	524.26	270.653	615.271	150	696.653	363.271	174.046	68	25	24.0458	494.955	9	0
1	f	21	451	12348.7	12350.5	1830.72	610.878	31.5979	579.28	230.324	563.148	150	724.324	360.148	181.598	14	25	31.5979	534.083	10	0
1	f	21	452	12353.1	12354.1	1031	39.9527	39.9527	0	815.902	333.295	150	815.902	333.295	189.953	10	25	39.9527	0	10	0
1	f	21	453	12356.7	12357.6	850.205	105.867	105.867	0	593.343	460.482	150	593.343	460.482	255.867	14	25	105.867	0	10	0
1	f	21	454	12359.8	12360.6	802.699	55.3578	55.3578	0	530.438	410.549	150	530.438	410.549	100.624	77	25	49.3761	0	10	0
1	f	21	455	12362.7	12363.7	999.829	53.7444	53.7444	0	719.483	496.654	150	719.483	496.654	96.2556	81	25	53.7444	0	10	0
1	f	21	456	12366.3	12367.2	918.769	90.7626	90.7626	0	618.295	157.328	150	618.295	157.328	59.2374	98	25	90.7626	0	10	0
1	f	21	457	12370.2	12371.5	1220.8	85.8025	85.8025	0	171.94	493.236	150	171.94	493.236	64.1975	52	25	85.8025	0	10	0
1	f	21	458	12374.2	12375.9	1715.65	99.5466	99.5466	0	729.938	312.006	150	729.938	312.006	65.1583	60	26	84.8417	0	10	0
1	f	21	459	12378.3	12379.4	1158.4	86.8542	86.8542	0	570.548	318.805	150	570.548	318.805	63.1458	30	25	86.8542	0	10	0
1	f	21	460	12382.1	12383.9	1847.55	79.4245	79.4245	0	851.997	507.888	150	851.997	507.888	108.074	50	25	41.9261	0	10	0
1	f	21	461	12386.1	12387.9	1820.62	64.036	17.6474	46.3887	373.717	160.855	150	402.717	193.855	167.647	73	26	17.6474	43.9318	10	0
1	f	21	462	12390.9	12392.1	1203.25	58.4691	58.4691	0	792.707	561.166	150	792.707	561.166	208.469	43	25	58.4691	0	10	0
1	f	21	463	12394.4	12395.4	1047.75	25.1241	25.1241	0	396.286	586.799	150	396.286	586.799	175.124	38	25	25.1241	0	10	0
1	f	21	464	12397.9	12399.2	1304.29	67.3331	67.3331	0	734.103	164.982	150	734.103	164.982	217.333	64	26	67.3331	0	10	0
1	f	21	465	12402.1	12403.1	989.471	37.0125	37.0125	0	510.966	347.738	150	510.966	347.738	187.012	21	25	37.0125	0	10	0
1	f	21	466	12405.2	12406.5	1256.97	48.4706	48.4706	0	390.195	607.311	150	390.195	607.311	198.471	53	25	48.4706	0	10	0
1	f	21	467	12409.2	12412.8	3595.89	292.922	112.608	180.314	741.877	157.44	150	744.877	75.4403	40.4819	1	25	109.518	82.0549	10	0
1	f	21	468	12415.3	12419	3697.79	895.364	138.825	756.54	323.452	615.346	150	754.452	104.346	31.1408	9	25	118.859	668.492	10	0
1	f	21	469	12421.7	12422.9	1163.18	144.204	0	144.204	560.657	331.474	150	673.657	409.474	150	18	25	0	137.306	10	0
1	f	21	470	12425	12426	1030.65	51.5943	51.5943	0	490.851	298.18	150	490.851	298.18	201.594	52	25	51.5943	0	10	0
1	f	21	471	12428.9	12430.1	1111.74	58.7867	58.7867	0	619.841	557.553	150	619.841	557.553	204.563	66	25	54.5632	0	10	0
1	f	21	472	12432.4	12433.5	1131.38	50.0473	50.0473	0	834.551	160.474	150	834.551	160.474	200.047	52	25	50.0473	0	10	0
1	f	21	473	12436.2	12437.1	946.026	81.0903	81.0903	0	791.312	461.711	150	791.312	461.711	223.859	77	25	73.8595	0	10	0
1	f	21	474	12439.5	12440.6	1128.68	70.1523	70.1523	0	465.26	281.506	150	465.26	281.506	220.152	55	25	70.1523	0	10	0
1	f	21	475	12442.7	12444	1255.88	54.0775	54.0775	0	238.1	352.825	150	238.1	352.825	204.077	43	25	54.0775	0	10	0
1	f	21	476	12446	12447	1019.46	60.8983	60.8983	0	411.129	263.516	150	411.129	263.516	210.898	12	25	60.8983	0	10	0
1	f	21	477	12450	12451.3	1323.44	71.7083	71.7083	0	618.078	506.332	150	618.078	506.332	221.708	85	25	71.7083	0	10	0
1	f	21	478	12453.6	12454.6	1018.12	53.2173	53.2173	0	784.374	420.328	150	784.374	420.328	203.217	9	25	53.2173	0	10	0
1	f	21	479	12457.5	12458.4	933.785	52.8785	52.8785	0	206.775	232.353	150	206.775	232.353	202.879	15	25	52.8785	0	10	0
1	f	21	480	12461.1	12462.1	954.613	73.2023	73.2023	0	239.416	569.349	150	239.416	569.349	223.202	36	25	73.2023	0	10	0
1	f	21	481	12465	12465.9	877.381	74.3542	74.3542	0	158.14	226.726	150	158.14	226.726	224.354	84	25	74.3542	0	10	0
1	f	21	482	12468	12469.4	1401.03	60.1254	60.1254	0	534.922	591.316	150	534.922	591.316	208.239	89	25	58.2393	0	10	0
1	f	21	483	12471.7	12472.6	913.492	44.857	44.857	0	402.264	375.195	150	402.264	375.195	194.857	98	25	44.857	0	10	0
1	f	21	484	12475	12476	970.269	38.347	38.347	0	426.679	261.546	150	426.679	261.546	188.347	94	25	38.347	0	10	0
1	f	21	485	12478.3	12479.6	1264.13	39.4271	39.4271	0	850.601	370.897	150	850.601	370.897	189.427	27	25	39.4271	0	10	0
1	f	21	486	12481.9	12482.8	898.643	46.291	46.291	0	433.465	529.708	150	433.465	529.708	196.291	7	25	46.291	0	10	0
1	f	21	487	12485.5	12486.3	856.682	38.9611	38.9611	0	848.712	332.386	150	848.712	332.386	188.961	9	25	38.9611	0	10	0
1	f	21	488	12488.9	12489.8	917.889	57.6204	57.6204	0	597.381	216.688	150	597.381	216.688	92.3796	57	25	57.6204	0	10	0
1	f	21	489	12492.8	12494.7	1977.47	76.3823	76.3823	0	769.251	610.744	150	769.251	610.744	87.4573	89	25	62.5427	0	10	0
1	f	21	490	12497.5	12498.6	1123.14	71.8202	71.8202	0	839.097	341.461	150	839.097	341.461	78.7783	76	25	71.2217	0	10	0
1	f	21	491	12501	12502.5	1505.09	71.207	71.207	0	324.239	398.641	150	324.239	398.641	78.793	8	25	71.207	0	10	0
1	f	21	492	12505.1	12506.2	1044.75	40.0309	40.0309	0	182.197	516.916	150	182.197	516.916	190.031	94	25	40.0309	0	10	0
1	f	21	493	12508.8	12509.8	986.75	51.5989	51.5989	0	262.781	467.416	150	262.781	467.416	201.599	83	25	51.5989	0	10	0
1	f	21	494	12512.6	12513.5	884.744	37.888	37.888	0	188.76	468.115	150	188.76	468.115	187.888	11	25	37.888	0	10	0
1	f	21	495	12516.2	12517.3	1108.6	56.2492	56.2492	0	806.986	259.717	150	806.986	259.717	206.249	38	25	56.2492	0	10	0
1	f	21	496	12519.5	12520.4	931.506	63.8643	63.8643	0	642.639	434.352	150	642.639	434.352	213.864	26	25	63.8643	0	10	0
1	f	21	497	12523.3	12524.2	922.018	67.7811	67.7811	0	237.161	157.812	150	237.161	157.812	217.781	91	25	67.7811	0	10	0
1	f	21	498	12527.1	12528	953.315	59.0249	59.0249	0	515.243	301.111	150	515.243	301.111	209.025	28	25	59.0249	0	10	0
1	f	21	499	12530.1	12531	899.563	41.3473	41.3473	0	439.807	347.593	150	439.807	347.593	191.347	85	25	41.3473	0	10	0
1	f	21	500	12534	12535.1	1089.03	43.4168	43.4168	0	417.296	351.949	150	417.296	351.949	193.417	67	25	43.4168	0	10	0
2	m	19	1	25953.2	25956.6	3419.13	449.531	300.531	148.999	318.937	350.228	150	464.937	375.228	246.793	89	32	96.7929	148.125	1	0
2	m	19	2	25959.3	25963.6	4315.42	996.391	609.414	386.977	448.795	313.024	150	789.795	478.024	84.0959	89	32	65.9041	378.822	1	0
2	m	19	3	25966.2	25970.5	4339.8	901.273	223.47	677.803	817.947	505.6	150	490.947	392.6	217.424	81	32	67.4242	345.974	1	0
2	m	19	4	25973.4	25982.1	8672.4	754.607	239.48	515.127	401.937	554.97	150	486.937	410.97	19.4813	33	29	130.519	167.215	1	0
2	m	19	5	25985.1	25990.8	5617.86	568.459	249.563	318.895	791.358	425.322	150	522.358	384.322	383.057	42	28	233.057	272.107	1	0
2	m	19	6	25992.9	25996.7	3811.78	440.062	42.0208	398.041	858.853	167.227	150	512.853	358.227	192.021	12	27	42.0208	395.218	1	0
2	m	19	7	25999.5	26003.4	3922.34	386.368	52.1449	334.223	218.257	214.952	150	502.257	355.952	97.8551	16	26	52.1449	317.076	1	0
2	m	19	8	26006.3	26012.2	5906.45	339.144	339.144	0	375.301	538.497	150	375.301	538.497	1	3	25	149	0	1	0
2	m	19	9	26015.1	26019.4	4268.52	731.924	350.877	381.047	871.01	200.25	150	527.01	345.25	180.409	63	25	30.4088	373.311	1	0
2	m	19	10	26021.6	26027	5399.61	806.765	433.662	373.102	819.696	580.256	150	513.696	378.256	113.972	16	25	36.0283	366.661	1	0
2	m	19	11	26030	26034.1	4139.48	717.899	58.1283	659.77	240.597	330.912	150	231.597	222.912	208.037	75	25	58.0371	108.374	1	0
2	m	19	12	26036.7	26039.1	2357.84	152.416	27.9443	124.471	152.315	300.787	150	215.315	196.787	177.944	97	26	27.9443	121.594	1	0
2	m	19	13	26041.8	26045.2	3458	205.902	106.126	99.7768	735.108	330.699	150	751.108	260.699	253.552	90	26	103.552	71.8053	1	0
2	m	19	14	26047.9	26051.5	3550.35	201.912	25.7883	176.124	820.318	227.679	150	653.318	180.679	175.684	74	26	25.6837	173.488	1	0
2	m	19	15	26054.3	26059.1	4791.39	237.52	90.8709	146.649	870.652	310.46	150	772.652	226.46	223.973	57	26	73.9727	129.074	1	0
2	m	19	16	26062.2	26066.1	3898.05	319.909	123.916	195.993	836.468	185.6	150	656.468	188.6	187.979	47	26	37.9791	180.025	1	0
2	m	19	17	26068.4	26071.8	3389.08	259.448	123.879	135.57	304.609	414.248	150	292.609	280.248	273.879	85	27	123.879	134.536	1	0
2	m	19	18	26074.4	26078.5	4049.28	600.591	47.176	553.415	668.854	431.874	150	185.854	184.874	169.4	20	26	19.4004	542.492	1	0
2	m	19	19	26080.8	26086	5192.9	633.673	85.3041	548.369	407.544	573.838	150	215.544	220.838	216.362	10	26	66.3615	401.837	1	0
2	m	19	20	26088.5	26092.3	3726.1	399.282	62.2031	337.079	176.164	498.946	150	223.164	214.946	210.135	5	26	60.1345	287.863	1	0
2	m	19	21	26095.1	26099.3	4165.33	762.938	203.903	559.035	640.266	398.903	150	160.266	134.903	122.755	27	25	27.2445	547.81	1	0
2	m	19	22	26101.8	26105	3173.54	418.757	5.23341	413.523	265.439	320.808	150	147.439	611.808	144.767	57	25	5.23341	314.014	1	0
2	m	19	23	26107.7	26111	3294.67	201.886	9.75735	192.129	872.253	537.573	150	855.253	612.573	147.155	1	25	2.84522	76.9025	1	0
2	m	19	24	26113.1	26116.3	3192.05	321.461	85.0028	236.459	732.358	589.604	150	548.358	527.604	235.003	22	25	85.0028	194.165	1	0
2	m	19	25	26119.2	26119.4	280.066	0	0	0	237.027	449.875	150	237.027	449.875	150	68	25	0	0	1	0
2	m	19	26	26122.5	26126.4	3967.78	438.599	56.8769	381.722	802.627	487.687	150	516.627	379.687	206.877	12	25	56.8769	305.712	1	0
2	m	19	27	26128.9	26133.4	4511.08	386.25	111.198	275.052	705.726	509.143	150	779.726	252.143	231.805	87	25	81.8046	267.442	1	0
2	m	19	28	26136	26140.5	4443.13	601.412	79.3036	522.108	485.97	243.375	150	925.97	94.3753	70.6964	9	25	79.3036	464.544	1	0
2	m	19	29	26142.8	26149.7	6930.34	950.012	297.191	652.821	228.508	386.101	150	252.508	251.101	249.363	77	25	99.363	137.117	1	0
2	m	19	30	26152.5	26156.3	3842.31	412.52	97.6835	314.836	463.672	457.058	150	249.672	252.058	247.684	48	25	97.6835	296.346	1	0
2	m	19	31	26158.7	26163.1	4321.34	624.734	244.003	380.731	812.491	531.59	150	492.491	367.59	1	46	25	149	359.578	1	0
2	m	19	32	26165.2	26170.4	5244.9	737.772	403.81	333.963	662.522	197.232	150	574.522	197.232	1	90	25	149	88	1	0
2	m	19	33	26173.4	26177.9	4456.46	712.92	322.188	390.733	778.675	530.473	150	498.675	374.473	1	47	25	149	320.525	1	0
2	m	19	34	26180.9	26187.4	6587.58	1752.53	978.939	773.589	411.804	579.012	150	653.804	-114.988	1128.94	66	25	978.939	734.983	1	0
2	m	19	35	26189.6	26198.5	8893.83	1454.55	1150.19	304.359	428.397	156.976	150	520.397	389.976	354.432	44	25	204.432	250.505	1	0
2	m	19	36	26201.4	26216.7	15233.2	357.647	266.398	91.2495	590.844	412.553	150	515.844	384.553	383.771	3	25	233.771	80.0562	1	0
2	m	19	37	26218.9	26227.3	8396.16	645.103	241.776	403.327	747.792	564.027	150	512.792	383.027	380.102	17	25	230.102	296.624	1	0
2	m	19	38	26229.7	26243.1	13389.9	616.655	345.255	271.4	655.339	226.309	150	519.339	384.309	384.217	82	25	234.217	208.471	1	0
2	m	19	39	26245.3	26267.1	21821.1	908.827	390.441	518.386	816.208	262.013	150	509.208	375.013	508.633	82	25	358.633	327.136	1	0
2	m	19	40	26269.6	26270.3	700.801	0	0	0	480.455	366.016	150	480.455	366.016	150	84	25	0	0	1	0
2	m	19	41	26273.2	26277.6	4443.43	540.203	352.327	187.876	340.846	362.752	150	526.846	377.752	364.075	93	26	214.075	186.604	1	0
2	m	19	42	26280.4	26283.3	2859.92	222.582	136.943	85.6394	864.062	286.127	150	825.062	216.127	192.861	30	25	42.861	80.1311	1	0
2	m	19	43	26286	26289.7	3666.13	757.081	29.0345	728.047	613.89	334.402	150	16.8899	340.402	120.965	92	26	29.0345	597.03	1	0
2	m	19	44	26292.3	26295.1	2786.04	177.744	0	177.744	152.375	180.861	150	-18.6254	194.861	150	40	26	0	171.572	1	0
2	m	19	45	26298	26301.5	3474.66	313.233	32.0919	281.141	214.464	154.864	150	-24.5362	247.864	141.57	81	26	8.42952	256.457	1	0
2	m	19	46	26303.7	26307.6	3982.11	982.687	461.497	521.19	537.072	258.954	150	1050.07	335.954	140.499	17	26	9.50094	518.747	1	0
2	m	19	47	26310.4	26312.6	2222.53	562.042	0	562.042	201.258	317.154	150	499.258	771.154	150	20	25	0	543.065	1	0
2	m	19	48	26315.4	26317.8	2447.17	303.74	0	303.74	606.645	252.626	150	490.645	-18.374	150	9	25	0	294.783	1	0
2	m	19	49	26320.7	26331.4	10699	2097.93	1358.5	739.433	510.439	236.718	150	3.43927	300.718	1	90	25	149	511.023	1	0
2	m	19	50	26333.7	26338.9	5185.13	967.526	226.041	741.485	337.025	224.803	150	1.02519	343.803	1	24	25	149	356.451	1	0
2	m	19	51	26341	26344.9	3932.69	602.37	196.062	406.308	282.708	519.923	150	-6.29233	426.923	1	9	25	149	303.595	2	0
2	m	19	52	26347.2	26354.8	7633.64	566.435	458.99	107.446	536.811	338.802	150	485.811	383.802	384.838	59	25	234.838	68.0147	2	0
2	m	19	53	26357.4	26366.5	9120.52	876.692	170.814	705.878	561.965	263.837	150	317.965	317.837	318.598	40	25	168.598	249.904	2	0
2	m	19	54	26368.7	26376.6	7897.79	680.146	395.852	284.295	636.194	216.667	150	712.194	308.667	308.414	36	25	158.414	119.331	2	0
2	m	19	55	26378.9	26395	16126.5	689.973	236.88	453.093	838.013	403.903	150	635.013	383.903	383.732	11	25	233.732	203.983	2	0
2	m	19	56	26397.9	26400.2	2346.04	680.088	0	680.088	688.809	193.128	150	196.809	189.128	150	18	25	0	492.016	2	0
2	m	19	57	26402.5	26404.6	2085.16	568.046	9.96676	558.079	447.979	562.267	150	827.979	178.267	145.558	44	25	4.44153	540.237	2	0
2	m	19	58	26406.8	26412	5265.61	912.035	85.5267	826.508	843.798	152.251	150	136.798	149.251	138.734	70	25	11.2657	707.006	2	0
2	m	19	59	26414.7	26417.7	2978.28	332.389	46.5553	285.834	211.789	382.654	150	486.789	392.654	196.555	35	25	46.5553	275.182	2	0
2	m	19	60	26420.2	26425.8	5571.76	1452.91	898.168	554.738	855.311	236.92	150	335.311	301.92	198.328	58	25	48.3285	524.047	2	0
2	m	19	61	26428.1	26440.1	11970.8	996.508	375.093	621.414	754.546	469.815	150	297.546	273.815	413.861	29	25	263.861	497.257	2	0
2	m	19	62	26442.5	26451.3	8791.98	1020.57	544.427	476.141	558.009	493.282	150	286.009	551.282	333.351	57	25	183.351	278.115	2	0
2	m	19	63	26454	26455.4	1359.37	180.711	180.711	0	472.738	369.344	150	472.738	369.344	329.933	15	25	179.933	0	2	0
2	m	19	64	26458.2	26460.8	2590.68	685.055	435.696	249.36	292.178	541.164	150	485.178	409.164	1	94	25	149	233.823	2	0
2	m	19	65	26462.8	26464.6	1749.65	327.918	165.988	161.929	355.206	229.342	150	459.206	348.342	315.988	4	25	165.988	158.041	2	0
2	m	19	66	26466.9	26469.4	2434.59	239.845	239.845	0	798.86	519.456	150	798.86	519.456	1	26	25	149	0	2	0
2	m	19	67	26471.9	26474.1	2234.82	351.72	351.72	0	667.915	539.885	150	667.915	539.885	16.4775	42	25	133.522	0	2	0
2	m	19	68	26476.8	26478	1170.14	238.532	238.532	0	490.474	255.137	150	490.474	255.137	1	60	25	149	0	2	0
2	m	19	69	26480.7	26482.3	1528.71	220.454	220.454	0	364.11	459.26	150	364.11	459.26	1	7	25	149	0	2	0
2	m	19	70	26484.6	26485.9	1293.47	268.486	268.486	0	229.423	257.942	150	229.423	257.942	1	78	25	149	0	2	0
2	m	19	71	26488.5	26489.7	1245.49	227.211	227.211	0	276.76	187.956	150	276.76	187.956	1	55	25	149	0	2	0
2	m	19	72	26492	26493.4	1359.08	220.4	220.4	0	403.535	428.22	150	403.535	428.22	1	99	25	149	0	2	0
2	m	19	73	26495.5	26496.7	1259.02	292.213	292.213	0	789.143	472.837	150	789.143	472.837	1	78	25	149	0	2	0
2	m	19	74	26499.7	26501	1276.12	280.784	280.784	0	163.463	341.39	150	163.463	341.39	1	67	25	149	0	2	0
2	m	19	75	26503.3	26504.6	1255.18	266.737	266.737	0	537.928	521.722	150	537.928	521.722	1	41	25	149	0	2	0
2	m	19	76	26507.3	26508.6	1310.83	202.909	202.909	0	252.195	531.981	150	252.195	531.981	1	13	25	149	0	2	0
2	m	19	77	26511.2	26512.2	967.639	319.779	319.779	0	458.266	187.268	150	458.266	187.268	1	21	25	149	0	2	0
2	m	19	78	26514.9	26515.9	958.366	397.814	397.814	0	657.75	467.857	150	657.75	467.857	1	56	25	149	0	2	0
2	m	19	79	26518.6	26522.2	3514.25	1223.1	0	1223.1	548.119	594.48	150	333.119	267.48	150	96	25	0	391.349	2	0
2	m	19	80	26524.7	26528	3358.22	462.976	0	462.976	454.355	614.814	150	616.355	202.814	150	10	25	0	442.705	2	0
2	m	19	81	26530.2	26533	2774.13	470.404	0	470.404	330.825	270.757	150	710.825	528.757	150	33	25	0	459.308	2	0
2	m	19	82	26536	26540.3	4277.02	848.588	494.273	354.314	712.693	192.321	150	441.693	406.321	644.273	34	25	494.273	345.307	2	0
2	m	19	83	26542.3	26546.3	3936.86	2024.41	714.608	1309.8	785.747	291.534	150	215.747	435.534	860.479	38	25	710.479	587.908	2	0
2	m	19	84	26548.9	26550.8	1892.18	538.147	213.004	325.143	738.431	536.722	150	425.431	449.722	1	59	25	149	324.866	2	0
2	m	19	85	26553.2	26554.6	1366.15	177.471	177.471	0	177.092	192.814	150	177.092	192.814	1	31	25	149	0	2	0
2	m	19	86	26557.3	26559.5	2154.22	135.401	135.401	0	686.794	150.761	150	686.794	150.761	14.5993	22	25	135.401	0	2	0
2	m	19	87	26561.9	26563.8	1968.46	346.557	98.3692	248.187	332.847	597.96	150	562.847	520.96	51.6308	64	25	98.3692	242.547	2	0
2	m	19	88	26566.5	26568.4	1875.65	410.932	91.1949	319.737	769.993	568.101	150	493.993	422.101	58.8051	63	25	91.1949	312.237	2	0
2	m	19	89	26570.9	26572.8	1859.98	97.0742	97.0742	0	179.489	330.622	150	179.489	330.622	56.8968	25	25	93.1032	0	2	0
2	m	19	90	26575.5	26577.4	1855.58	228.171	88.9812	139.189	386.286	476.691	150	398.286	614.691	61.0188	33	25	88.9812	138.521	2	0
2	m	19	91	26579.6	26586.9	7279.75	88.3793	88.3793	0	745.189	335.863	150	745.189	335.863	61.6207	27	25	88.3793	0	2	0
2	m	19	92	26589.9	26590.5	628.749	114.023	114.023	0	623.166	592.113	150	623.166	592.113	35.9774	37	25	114.023	0	2	0
2	m	19	93	26592.6	26593.6	1029.04	146.503	146.503	0	714.92	256.802	150	714.92	256.802	3.49728	36	25	146.503	0	2	0
2	m	19	94	26596.2	26597.5	1262.31	283.222	75.3135	207.908	418.926	258.172	150	622.926	282.172	74.6865	43	25	75.3135	205.407	2	0
2	m	19	95	26600	26604.4	4422.18	721.646	43.2399	678.406	643.489	265.104	150	107.489	658.104	106.76	50	25	43.2399	664.639	2	0
2	m	19	96	26607	26608.6	1581.13	470.652	255.373	215.279	247.269	357.781	150	454.269	410.781	405.373	24	25	255.373	213.677	2	0
2	m	19	97	26610.9	26613.4	2569.11	656.86	323.697	333.163	784.503	524.61	150	455.503	501.61	473.697	78	25	323.697	329.803	2	0
2	m	19	98	26616.3	26618	1655.58	285.932	285.932	0	365.16	326.917	150	365.16	326.917	1	89	25	149	0	2	0
2	m	19	99	26620.9	26621.3	413.279	0	0	0	528.106	285.507	150	528.106	285.507	150	22	25	0	0	2	0
2	m	19	100	26624.3	26624.4	148.683	0	0	0	866.834	573.749	150	866.834	573.749	150	17	25	0	0	2	0
2	m	19	101	26630.6	26633.3	2743.5	1016.39	333.231	683.163	578.945	551.171	150	532.945	438.171	28.0101	85	25	121.99	122.004	3	0
2	m	19	102	26635.7	26639.7	4095.75	6455.85	6455.85	0	516.509	290.163	150	516.509	290.163	15.5027	71	25	134.497	0	3	0
2	m	19	103	26642.3	26649.2	6932.28	3888.97	3062.23	826.742	828.397	216.081	150	3.39677	245.081	34.7645	9	25	115.236	825.51	3	0
2	m	19	104	26652.2	26652.4	287.97	0	0	0	442.48	248.247	150	442.48	248.247	150	87	25	0	0	3	0
2	m	19	105	26654.5	26656.2	1656.91	473.133	233.868	239.265	339.774	316.707	150	575.774	338.707	91.0829	40	25	58.9171	237.023	3	0
2	m	19	106	26658.9	26660.6	1793.43	374.302	92.2377	282.064	184.177	584.377	150	421.177	441.377	57.7623	75	25	92.2377	276.8	3	0
2	m	19	107	26663	26666.5	3489.56	399.816	40.0478	359.769	338.1	291.23	150	179.1	593.23	111.128	15	25	38.872	341.299	3	0
2	m	19	108	26669.1	26673.7	4634.4	916.298	106.351	809.947	600.698	298.366	150	43.6977	722.366	43.6489	67	25	106.351	700.018	3	0
2	m	19	109	26676.5	26682.1	5579.32	921.374	921.374	0	732.801	531.852	150	732.801	531.852	1	18	25	149	0	3	0
2	m	19	110	26684.2	26686.3	2099.78	473.045	243.447	229.598	156.906	394.493	150	385.906	388.493	1	92	25	149	229.079	3	0
2	m	19	111	26688.5	26690.7	2165.82	404.458	251.448	153.01	416.085	219.573	150	559.085	223.573	401.448	51	25	251.448	143.056	3	0
2	m	19	112	26693	26694.7	1777.12	225.101	225.101	0	622.535	201.558	150	622.535	201.558	375.101	52	25	225.101	0	3	0
2	m	19	113	26697.5	26699.8	2289.44	409.569	178.19	231.379	865.962	236.99	150	658.962	312.99	328.19	55	25	178.19	220.511	3	0
2	m	19	114	26702.2	26704.4	2276.78	345.278	179.388	165.89	522.363	292.495	150	489.363	452.495	329.388	56	25	179.388	163.368	3	0
2	m	19	115	26707.1	26709.9	2794.14	515.244	242.091	273.153	508.704	568.387	150	632.704	363.387	374.93	22	25	224.93	239.585	3	0
2	m	19	116	26712.2	26716.1	3874.37	386.815	241.283	145.532	346.19	397.927	150	491.19	401.927	391.283	22	25	241.283	145.055	3	0
2	m	19	117	26718.7	26725.7	6994.78	508.876	226.018	282.858	175.867	426.937	150	382.867	376.937	376.018	94	25	226.018	212.953	3	0
2	m	19	118	26728	26730.6	2582.84	344.13	194.415	149.716	356.302	312.917	150	418.302	413.917	344.415	8	25	194.415	118.512	3	0
2	m	19	119	26733.5	26734.6	1089.38	380.528	380.528	0	440.9	470.04	150	440.9	470.04	1	56	25	149	0	3	0
2	m	19	120	26737.1	26740.5	3428.51	608.624	417.2	191.424	194.885	340.379	150	369.885	388.379	311.37	75	25	161.37	181.463	3	0
2	m	19	121	26742.9	26749.7	6806.38	848.534	213.705	634.828	872.156	161.222	150	411.156	357.222	363.705	28	25	213.705	500.936	3	0
2	m	19	122	26751.7	26758.3	6579.02	414.422	206.06	208.362	733.776	353.226	150	529.776	371.226	356.06	20	25	206.06	204.793	3	0
2	m	19	123	26761	26763.7	2615.14	253.37	0	253.37	683.322	207.344	150	509.322	379.344	150	22	25	0	244.663	3	0
2	m	19	124	26765.9	26768.2	2278.4	389.893	228.017	161.876	432.179	235.066	150	516.179	369.066	378.017	18	25	228.017	158.152	3	0
2	m	19	125	26770.9	26771.3	372.602	0	0	0	500.139	342.869	150	500.139	342.869	150	70	25	0	0	3	0
2	m	19	126	26773.8	26774.6	772.963	0	0	0	384.247	580.691	150	384.247	580.691	150	43	25	0	0	3	0
2	m	19	127	26776.6	26781.1	4500.29	641.461	184.401	457.061	741.634	182.491	150	516.634	368.491	334.401	35	25	184.401	291.926	3	0
2	m	19	128	26783.3	26785.7	2359.71	320.405	230.759	89.647	675.309	361.798	150	596.309	384.798	380.759	90	25	230.759	82.28	3	0
2	m	19	129	26788.2	26797.4	9140.94	856.343	557.35	298.993	703.974	604.293	150	702.974	703.293	704.492	54	25	554.492	99.005	3	0
2	m	19	130	26799.6	26800.6	992.764	109.541	109.541	0	857.042	575.171	150	857.042	575.171	242.71	29	25	92.7096	0	3	0
2	m	19	131	26803.5	26804.5	1027.82	174.442	174.442	0	378.412	549.589	150	378.412	549.589	1	87	25	149	0	3	0
2	m	19	132	26806.9	26813.3	6399.53	786.454	14.5868	771.867	853.521	299.136	150	165.521	604.136	164.587	74	25	14.5868	752.575	3	0
2	m	19	133	26816	26821.1	5045.32	0	0	0	274.788	525.246	150	274.788	525.246	150	23	25	0	0	3	0
2	m	19	134	26823.6	26824.1	545.156	0	0	0	330.182	368.3	150	330.182	368.3	150	26	25	0	0	3	0
2	m	19	135	26827.1	26833	5902.78	677.598	228.046	449.552	588.502	422.493	150	497.502	389.493	378.046	46	25	228.046	96.7988	3	0
2	m	19	136	26836	26838.2	2177.58	232.99	232.99	0	468.014	386.999	150	468.014	386.999	382.99	45	25	232.99	0	3	0
2	m	19	137	26840.9	26843.8	2895.29	504.457	235.323	269.134	279.696	218.241	150	415.696	392.241	385.323	43	25	235.323	220.844	3	0
2	m	19	138	26846.2	26851.5	5305.5	695.692	265.01	430.681	381.383	561.637	150	402.383	340.637	328.765	15	25	178.765	221.995	3	0
2	m	19	139	26854.4	26863	8594.65	0	0	0	793.827	572.299	150	793.827	572.299	150	65	25	0	0	3	0
2	m	19	140	26865.1	26869.4	4266.78	176.51	55.0503	121.459	610.474	516.044	150	713.474	454.044	147.696	24	25	2.30447	120.221	3	0
2	m	19	141	26871.7	26874	2294.42	291.514	172.353	119.161	646.284	344.113	150	711.284	441.113	314.649	33	25	164.649	116.765	3	0
2	m	19	142	26876.9	26880.2	3357.7	0	0	0	558.63	464.823	150	558.63	464.823	150	21	25	0	0	3	0
2	m	19	143	26883	26885	1959.17	344.005	118.059	225.945	727.714	354.509	150	538.714	460.509	268.059	39	25	118.059	216.696	3	0
2	m	19	144	26888	26894.2	6230.86	313.837	143.153	170.684	432.767	534.291	150	499.767	420.291	293.153	51	25	143.153	132.231	3	0
2	m	19	145	26896.7	26897.6	934.31	0	0	0	749.865	269.746	150	749.865	269.746	150	69	25	0	0	3	0
2	m	19	146	26899.7	26900.9	1184.42	0	0	0	410.305	216.879	150	410.305	216.879	150	20	25	0	0	3	0
2	m	19	147	26903.4	26906.1	2707.3	281.959	174.203	107.755	627.137	295.663	150	641.137	400.663	324.203	20	25	174.203	105.929	3	0
2	m	19	148	26908.7	26910.9	2163.84	902.57	231.173	671.397	653.333	566.588	150	340.333	281.588	380.811	7	25	230.811	423.313	3	0
2	m	19	149	26913.8	26916.4	2594.09	353.651	137.56	216.091	189.457	414.445	150	402.457	413.445	287.56	58	25	137.56	213.002	3	0
2	m	19	150	26919.2	26921.7	2495.47	183.19	103.567	79.623	528.562	402.988	150	593.562	432.988	253.567	5	25	103.567	71.5891	3	0
2	m	19	151	26924.2	26925.7	1488.24	0	0	0	720.448	344.482	150	720.448	344.482	150	14	25	0	0	4	0
2	m	19	152	26928.6	26929.6	1033.59	116.777	116.777	0	321.355	596.415	150	321.355	596.415	266.777	82	25	116.777	0	4	0
2	m	19	153	26932.4	26934.8	2380.17	275.711	199.025	76.6854	667.397	501.885	150	597.397	523.885	349.025	54	25	199.025	73.3757	4	0
2	m	19	154	26937.2	26938.7	1558.91	168.299	168.299	0	425.101	613.958	150	425.101	613.958	318.299	4	25	168.299	0	4	0
2	m	19	155	26940.8	26942.4	1671.34	388.944	159.355	229.59	715.546	469.342	150	494.546	492.342	309.355	11	25	159.355	222.194	4	0
2	m	19	156	26945.1	26950.8	5744.86	383.393	263.098	120.295	281.209	244.817	150	367.209	324.817	413.098	67	25	263.098	117.456	4	0
2	m	19	157	26952.9	26955.5	2601.93	0	0	0	340.057	194.365	150	340.057	194.365	150	6	25	0	0	4	0
2	m	19	158	26957.8	26958.8	976.721	0	0	0	273.918	223.613	150	273.918	223.613	150	37	25	0	0	4	0
2	m	19	159	26961.3	26962.5	1170.37	0	0	0	546.757	198.453	150	546.757	198.453	150	46	25	0	0	4	0
2	m	19	160	26964.9	26965.7	818.517	0	0	0	152.902	154.296	150	152.902	154.296	150	65	25	0	0	4	0
2	m	19	161	26968.7	26969.5	827.157	0	0	0	255.241	214.835	150	255.241	214.835	150	17	25	0	0	4	0
2	m	19	162	26971.9	26977.2	5297.05	0	0	0	852.728	594.827	150	852.728	594.827	150	11	25	0	0	4	0
2	m	19	163	26979.6	26980.5	832.262	0	0	0	462.66	453.407	150	462.66	453.407	150	37	25	0	0	4	0
2	m	19	164	26983	26984.5	1472.1	0	0	0	233.496	344.09	150	233.496	344.09	150	29	25	0	0	4	0
2	m	19	165	26986.7	26988.9	2252.51	407.871	153.403	254.468	211.991	514.409	150	458.991	462.409	303.403	53	25	153.403	252.414	4	0
2	m	19	166	26991.4	27000.7	9294.46	189.549	189.549	0	386.477	458.046	150	386.477	458.046	339.549	17	25	189.549	0	4	0
2	m	19	167	27002.9	27006.9	3954.96	0	0	0	303.143	318.156	150	303.143	318.156	150	63	25	0	0	4	0
2	m	19	168	27009.8	27013	3256.74	401.125	221.262	179.863	416.411	472.956	150	571.411	384.956	371.262	50	25	221.262	178.239	4	0
2	m	19	169	27015.4	27018.1	2770.84	838.646	384.727	453.919	792.668	196.12	150	483.668	421.12	534.371	17	25	384.371	382.238	4	0
2	m	19	170	27021.1	27024.4	3304.94	706.29	285.538	420.752	202.672	173.089	150	461.672	412.089	435.538	22	25	285.538	352.423	4	0
2	m	19	171	27027.4	27029.7	2345.85	292.318	179.011	113.307	755.693	453.232	150	642.693	453.232	329.011	6	25	179.011	113	4	0
2	m	19	172	27032.6	27037.1	4513.59	750.292	239.137	511.155	838.287	166.079	150	527.287	393.079	389.137	7	24	239.137	385.032	4	0
2	m	19	173	27039.2	27042.8	3575.36	577.973	478.687	99.2859	277.287	554.078	150	374.287	572.078	628.674	24	24	478.674	98.656	4	0
2	m	19	174	27045.1	27046.4	1300.06	249.121	249.121	0	611.276	442.928	150	611.276	442.928	399.121	81	24	249.121	0	4	0
2	m	19	175	27048.6	27050.6	2080.67	176.279	176.279	0	398.829	431.09	150	398.829	431.09	326.211	48	24	176.211	0	4	0
2	m	19	176	27052.9	27056.4	3445.51	601.09	235.676	365.414	409.852	206.592	150	433.852	366.592	1	35	24	149	161.79	4	0
2	m	19	177	27058.8	27060.7	1845.39	332.791	235.02	97.7707	616.929	607.822	150	713.929	603.822	1	1	24	149	97.0824	4	0
2	m	19	178	27062.9	27065.4	2479.67	742.654	196.223	546.431	313.165	592.396	150	670.165	538.396	1	60	24	149	361.061	4	0
2	m	19	179	27068.3	27070.6	2377.9	794.564	260.064	534.5	785.129	224.158	150	546.129	273.158	1	11	24	149	243.971	4	0
2	m	19	180	27072.9	27076.2	3264.09	480.251	287.61	192.641	197.336	384.617	150	388.336	380.617	280.09	33	24	130.09	191.042	4	0
2	m	19	181	27078.6	27087.5	8980.43	345.217	138.551	206.665	686.548	425.856	150	576.548	435.856	11.7432	0	24	138.257	110.454	4	0
2	m	19	182	27089.9	27092.9	3069.26	0	0	0	831.747	587.429	150	831.747	587.429	150	60	24	0	0	4	0
2	m	19	183	27095.8	27098.1	2284.83	545.951	168.363	377.589	194.516	613.267	150	375.516	546.267	1	48	24	149	193.003	4	0
2	m	19	184	27100.3	27103.2	2960.12	445.004	300.642	144.362	632.268	600.319	150	773.268	627.319	1	6	24	149	143.562	4	0
2	m	19	185	27105.6	27109.3	3689.6	0.751387	0.751387	0	235.294	293.35	150	235.294	293.35	150.751	14	24	0.751387	0	4	0
2	m	19	186	27111.5	27113.8	2358.88	0	0	0	719.773	439.065	150	719.773	439.065	150	42	24	0	0	4	0
2	m	19	187	27115.9	27117.8	1897.18	0	0	0	520.261	411.075	150	520.261	411.075	150	59	24	0	0	4	0
2	m	19	188	27120.1	27122.6	2537.49	791.94	269.261	522.679	158.28	450.436	150	303.28	421.436	1	55	24	149	147.872	4	0
2	m	19	189	27124.8	27126.1	1307.58	0	0	0	422.139	345.262	150	422.139	345.262	150	43	24	0	0	4	0
2	m	19	190	27128.6	27130.4	1877.5	788.335	197.893	590.441	775.339	265.446	150	569.339	357.446	1	88	24	149	225.61	4	0
2	m	19	191	27133.3	27135.5	2206.37	0	0	0	292.961	515.809	150	292.961	515.809	150	13	24	0	0	4	0
2	m	19	192	27138	27140.2	2193.66	577.84	155.469	422.371	855.475	207.526	150	663.475	308.526	1	6	24	149	216.945	4	0
2	m	19	193	27142.3	27146.9	4667.17	219.966	219.966	0	625.504	307.391	150	625.504	307.391	1	72	24	149	0	4	0
2	m	19	194	27149.3	27155	5663.27	436.785	172.389	264.396	635.002	377.733	150	557.002	425.733	1	20	24	149	91.586	4	0
2	m	19	195	27157.7	27159.9	2210.84	218.431	154.096	64.3354	620.787	289.3	150	665.787	245.3	1	42	24	149	62.9365	4	0
2	m	19	196	27162.1	27164.6	2427.58	192.676	192.676	0	226.771	455.294	150	226.771	455.294	35.8329	22	24	114.167	0	4	0
2	m	19	197	27166.8	27168.9	2092.89	266.65	122.684	143.965	388.101	473.502	150	524.101	443.502	27.3157	36	24	122.684	139.27	4	0
2	m	19	198	27171.1	27174.3	3195.71	583.27	268.994	314.276	493.332	257.163	150	629.332	393.163	199.814	57	24	49.8142	192.333	4	0
2	m	19	199	27177.3	27179.6	2309.94	312.744	312.744	0	615.908	526.365	150	615.908	526.365	239.584	12	24	89.584	0	4	0
2	m	19	200	27182.1	27184.1	2009.88	642.515	0	642.515	809.496	471.313	150	285.496	433.313	150	26	24	0	525.376	4	0
2	m	19	201	27192.4	27195.7	3351.76	86.8879	86.8879	0	207.264	166.643	150	207.264	166.643	63.1121	98	24	86.8879	0	5	0
2	m	19	202	27197.9	27201.7	3785.77	591.621	120.996	470.625	600.18	327.703	150	454.18	473.703	29.0038	43	24	120.996	206.475	5	0
2	m	19	203	27204	27209	5008.69	1601.51	0	1601.51	815.749	389.861	150	789.749	598.861	150	95	24	0	210.611	5	0
2	m	19	204	27211.4	27216.8	5312.5	0	0	0	459.866	558.728	150	459.866	558.728	150	22	24	0	0	5	0
2	m	19	205	27219.5	27220.8	1213.55	135.84	135.84	0	397.993	395.267	150	397.993	395.267	14.1597	69	24	135.84	0	5	0
2	m	19	206	27223.3	27225.4	2114.63	264.259	159.835	104.424	522.848	543.404	150	626.848	540.404	1	51	24	149	104.043	5	0
2	m	19	207	27227.7	27234.5	6878.99	249.736	0	249.736	680.421	583.313	150	849.421	609.313	150	34	24	0	170.988	5	0
2	m	19	208	27237.4	27238.7	1262.42	98.3633	98.3633	0	515.989	258.473	150	515.989	258.473	51.6367	11	24	98.3633	0	5	0
2	m	19	209	27241.2	27242.6	1445.43	64.9825	64.9825	0	703.268	219.994	150	703.268	219.994	85.0175	34	24	64.9825	0	5	0
2	m	19	210	27245.6	27248.2	2556.5	226.707	158.608	68.099	483.467	306.715	150	484.467	374.715	308.608	75	24	158.608	68.0074	5	0
2	m	19	211	27250.9	27252.6	1774.42	202.059	202.059	0	357.296	378.466	150	357.296	378.466	352.059	33	24	202.059	0	5	0
2	m	19	212	27254.7	27257.7	2983.91	498.119	193.444	304.675	556.008	570.124	150	469.008	280.124	343.444	9	24	193.444	302.769	5	0
2	m	19	213	27260.6	27262.8	2144.78	0	0	0	647.253	493.899	150	647.253	493.899	150	14	24	0	0	5	0
2	m	19	214	27265.5	27268.3	2882	539.889	197.171	342.718	716.078	563.36	150	467.078	372.36	347.171	49	24	197.171	313.818	5	0
2	m	19	215	27270.6	27272	1329.26	0	0	0	409.419	528.395	150	409.419	528.395	150	14	24	0	0	5	0
2	m	19	216	27274.3	27277	2716.52	570.198	204.303	365.895	186.045	179.39	150	472.045	401.39	350.237	68	24	200.237	362.05	5	0
2	m	19	217	27279.6	27280.6	1026.46	235.222	235.222	0	602.333	550.548	150	602.333	550.548	385.222	0	24	235.222	0	5	0
2	m	19	218	27283.1	27284.6	1460.33	0	0	0	226.984	345.604	150	226.984	345.604	150	34	24	0	0	5	0
2	m	19	219	27287.2	27290.1	2875.66	790.827	217.4	573.427	215.773	558.1	150	660.773	321.1	367.4	29	24	217.4	504.177	5	0
2	m	19	220	27293	27293.6	580.475	0	0	0	682.84	177.181	150	682.84	177.181	150	77	24	0	0	5	0
2	m	19	221	27296.6	27298.6	2004.49	538.294	289.557	248.736	287.215	500.215	150	524.215	466.215	439.557	82	24	289.557	239.426	5	0
2	m	19	222	27301.1	27303	1914.84	550.888	220.257	330.631	185.836	230.067	150	480.836	369.067	370.257	94	24	220.257	326.107	5	0
2	m	19	223	27305.6	27313	7463.08	0	0	0	155.879	174.984	150	155.879	174.984	150	96	24	0	0	5	0
2	m	19	224	27315.8	27317.5	1723.51	0	0	0	593.423	499.767	150	593.423	499.767	150	60	24	0	0	5	0
2	m	19	225	27320.5	27321	566.668	0	0	0	674.375	445.237	150	674.375	445.237	150	20	24	0	0	5	0
2	m	19	226	27323.3	27328	4718.52	112.476	112.476	0	157.258	534.343	150	157.258	534.343	262.476	91	24	112.476	0	5	0
2	m	19	227	27330.4	27334.9	4508.36	459.598	141.231	318.367	721.708	398.271	150	587.708	426.271	8.76938	69	24	141.231	136.894	5	0
2	m	19	228	27337.8	27341.3	3480.08	142.801	142.801	0	506.86	444.243	150	506.86	444.243	7.19929	3	24	142.801	0	5	0
2	m	19	229	27343.7	27346.9	3207.13	1075.05	205.764	869.282	867.17	616.39	150	540.17	390.39	355.764	92	24	205.764	397.498	5	0
2	m	19	230	27349.1	27351.4	2347.28	535.195	233.811	301.383	845.169	375.574	150	565.169	393.574	383.811	32	24	233.811	280.578	5	0
2	m	19	231	27353.5	27355.5	2006.88	413.169	162.983	250.185	811.456	362.549	150	567.456	384.549	312.983	16	24	162.983	244.99	5	0
2	m	19	232	27357.6	27360.4	2840.54	625.939	219.059	406.88	587.753	167.256	150	525.753	370.256	368.406	54	24	218.406	212.257	5	0
2	m	19	233	27362.6	27363.2	637.213	0	0	0	437.862	250.209	150	437.862	250.209	150	47	24	0	0	5	0
2	m	19	234	27365.9	27368.1	2208.95	389.638	172.705	216.933	357.822	570.429	150	485.822	405.429	322.336	61	24	172.336	208.828	5	0
2	m	19	235	27370.4	27373.1	2686.12	431.085	159.373	271.712	718.082	501.043	150	478.082	391.043	309.373	11	24	159.373	264.008	5	0
2	m	19	236	27375.2	27378.6	3412.42	644.465	242.881	401.584	862.059	329	150	517.059	393	392.881	56	24	242.881	350.886	5	0
2	m	19	237	27381.1	27383.1	1964.61	650.668	207.308	443.359	705.675	174.38	150	327.675	401.38	357.308	65	24	207.308	440.923	5	0
2	m	19	238	27385.2	27386.8	1639.73	269	269	0	516.662	326.356	150	516.662	326.356	1	49	24	149	0	5	0
2	m	19	239	27388.9	27389.6	674.662	0	0	0	606.385	376.144	150	606.385	376.144	150	91	24	0	0	5	0
2	m	19	240	27392	27392.5	522.54	0	0	0	761.956	415.693	150	761.956	415.693	150	65	25	0	0	5	0
2	m	19	241	27394.9	27395.3	387.536	0	0	0	839.571	342.431	150	839.571	342.431	150	94	25	0	0	5	0
2	m	19	242	27398	27399	944.157	133.501	0	133.501	758.994	523.169	150	878.994	560.169	150	55	25	0	125.575	5	0
2	m	19	243	27401.1	27402.2	1059.29	457.94	457.94	0	810.425	314.44	150	810.425	314.44	596.398	58	25	446.398	0	5	0
2	m	19	244	27404.7	27406.1	1398.63	430.543	338.478	92.0644	779.547	353.604	150	869.547	340.604	1	49	25	149	90.934	5	0
2	m	19	245	27408.2	27409	844.794	27.4314	27.4314	0	800.612	261.526	150	800.612	261.526	177.431	45	25	27.4314	0	5	0
2	m	19	246	27411.1	27412	964.9	14.6603	14.6603	0	716.251	445.469	150	716.251	445.469	164.66	69	25	14.6603	0	5	0
2	m	19	247	27414.9	27415.7	731.512	8.68118	8.68118	0	472.9	223.589	150	472.9	223.589	158.681	22	25	8.68118	0	5	0
2	m	19	248	27418.6	27419.5	895.004	19.8108	19.8108	0	745.865	395.69	150	745.865	395.69	169.811	4	25	19.8108	0	5	0
2	m	19	249	27422	27423	1030.51	15.116	15.116	0	255.664	378.204	150	255.664	378.204	165.116	70	25	15.116	0	5	0
2	m	19	250	27425.1	27426.3	1223.39	33.9625	33.9625	0	272.932	230.22	150	272.932	230.22	183.962	8	25	33.9625	0	5	0
2	m	19	251	27428.8	27430	1201.16	25.4991	25.4991	0	197.232	372.762	150	197.232	372.762	175.499	33	25	25.4991	0	6	0
2	m	19	252	27432.4	27433.6	1265.46	50.2472	50.2472	0	353.099	598.831	150	353.099	598.831	200.247	10	24	50.2472	0	6	0
2	m	19	253	27435.8	27436.8	913.732	62.0487	62.0487	0	683.269	236.28	150	683.269	236.28	212.049	63	25	62.0487	0	6	0
2	m	19	254	27439.7	27442.3	2575.9	0	0	0	789.903	196.015	150	789.903	196.015	150	63	25	0	0	6	0
2	m	19	255	27445.2	27448.8	3627.56	796.7	0	796.7	221.243	390.904	150	759.243	227.904	150	82	25	0	562.15	6	0
2	m	19	256	27451.7	27455.1	3384.81	340.458	0	340.458	513.092	247.589	150	233.092	371.589	150	95	25	0	306.229	6	0
2	m	19	257	27457.3	27461.5	4154.62	310.856	0	310.856	241.045	339.184	150	513.045	212.184	150	9	25	0	300.188	6	0
2	m	19	258	27464.2	27466.5	2338.97	694.196	0	694.196	805.181	603.31	150	213.181	347.31	150	92	25	0	644.981	6	0
2	m	19	259	27468.7	27473.5	4759.16	409.661	0	409.661	376.229	526.408	150	763.229	580.408	150	22	25	0	390.749	6	0
2	m	19	260	27475.6	27478.5	2888.38	396.606	0	396.606	226.217	150.357	150	305.217	529.357	150	12	25	0	387.146	6	0
2	m	19	261	27480.6	27483	2388.22	122.283	0	122.283	256.427	275.913	150	216.427	163.913	150	61	25	0	118.929	6	0
2	m	19	262	27485.3	27487.9	2585.24	468.316	0	468.316	619.372	254.38	150	278.372	454.38	150	14	25	0	395.324	6	0
2	m	19	263	27490.8	27492.8	2016.86	280.727	0	280.727	388.224	370.093	150	621.224	251.093	150	25	25	0	261.63	6	0
2	m	19	264	27495.1	27497.4	2323.82	288.406	0	288.406	686.702	533.084	150	425.702	459.084	150	29	25	0	271.288	6	0
2	m	19	265	27499.5	27502.1	2518.92	291.645	0	291.645	635.019	220.273	150	707.019	498.273	150	20	25	0	287.172	6	0
2	m	19	266	27504.5	27506.7	2176.54	265.792	0	265.792	351.676	349.026	150	519.676	208.026	150	9	24	0	219.329	6	0
2	m	19	267	27509	27511	2072.21	388.408	0	388.408	710.777	591.595	150	370.777	415.595	150	43	24	0	382.852	6	0
2	m	19	268	27513.6	27515.1	1548.73	175.481	0	175.481	856.564	489.707	150	707.564	579.707	150	20	24	0	174.072	6	0
2	m	19	269	27518.1	27519.8	1716.95	201.525	0	201.525	724.978	241.032	150	843.978	398.032	150	46	24	0	197.003	6	0
2	m	19	270	27521.9	27523.7	1841.97	584.477	0	584.477	296.489	588.807	150	658.489	164.807	150	69	24	0	557.512	6	0
2	m	19	271	27526.2	27527.7	1481.65	429.96	0	429.96	638.877	289.5	150	425.877	614.5	150	70	24	0	388.579	6	0
2	m	19	272	27530.2	27534	3747.99	673.544	0	673.544	348.01	168.465	150	763.01	358.465	150	74	25	0	456.426	6	0
2	m	19	273	27537	27538.5	1586.56	573.578	0	573.578	837.099	321.412	150	299.099	167.412	150	18	25	0	559.607	6	0
2	m	19	274	27540.9	27542.3	1388.37	264.896	0	264.896	621.606	263.907	150	847.606	351.907	150	14	24	0	242.528	6	0
2	m	19	275	27544.4	27546.1	1621.67	604.54	0	604.54	764.865	516.919	150	322.865	170.919	150	74	25	0	561.32	6	0
2	m	19	276	27548.8	27550	1187.48	335.299	0	335.299	441.644	356.231	150	707.644	536.231	150	57	25	0	321.179	6	0
2	m	19	277	27552.1	27554.1	1953.94	464.817	0	464.817	867.842	277.889	150	423.842	360.889	150	41	25	0	451.691	6	0
2	m	19	278	27556.5	27558.4	1834.47	527.212	0	527.212	432.39	492.598	150	843.39	293.598	150	61	25	0	456.642	6	0
2	m	19	279	27561.1	27563.7	2599.53	341.272	0	341.272	257.094	382.837	150	500.094	612.837	150	37	25	0	334.588	6	0
2	m	19	280	27566.2	27567.9	1695.58	508.355	0	508.355	787.121	338.082	150	297.121	411.082	150	62	25	0	495.408	6	0
2	m	19	281	27570.5	27572.4	1835.27	486.465	0	486.465	364.365	187.864	150	795.365	364.864	150	79	25	0	465.929	6	0
2	m	19	282	27574.5	27576.2	1727.07	360.382	0	360.382	644.89	342.859	150	345.89	156.859	150	52	25	0	352.132	6	0
2	m	19	283	27578.3	27580.4	2034.5	334.289	0	334.289	861.346	314.877	150	738.346	611.877	150	97	25	0	321.462	6	0
2	m	19	284	27583.2	27584.6	1470.11	132.842	0	132.842	745.646	379.127	150	838.646	372.127	150	78	25	0	93.2631	6	0
2	m	19	285	27587.1	27588.5	1441.77	248.312	0	248.312	606.554	580.568	150	626.554	337.568	150	60	25	0	243.822	6	0
2	m	19	286	27591.1	27593	1897.78	325.826	0	325.826	302.207	552.931	150	625.207	517.931	150	82	25	0	324.891	6	0
2	m	19	287	27595.5	27597.2	1763.43	300.574	0	300.574	197.35	464.238	150	424.35	601.238	150	64	25	0	265.138	6	0
2	m	19	288	27600.2	27601.8	1610.17	282.418	0	282.418	215.191	159.743	150	178.191	436.743	150	72	25	0	279.46	6	0
2	m	19	289	27604.7	27607.2	2515.83	506.149	0	506.149	728.289	215.014	150	225.289	187.014	150	81	25	0	503.779	6	0
2	m	19	290	27609.7	27611.5	1723.4	280.512	0	280.512	475.663	171.334	150	712.663	220.334	150	67	25	0	242.012	6	0
2	m	19	291	27613.7	27616.3	2657.63	332.05	0	332.05	502.205	496.869	150	536.205	178.869	150	95	25	0	319.812	6	0
2	m	19	292	27619.3	27621	1739.59	319.394	0	319.394	336.447	169.113	150	442.447	467.113	150	87	25	0	316.291	6	0
2	m	19	293	27623.1	27625.2	2086.61	375.136	0	375.136	483.343	362.287	150	291.343	209.287	150	52	25	0	245.506	6	0
2	m	19	294	27627.7	27629.6	1882.07	275.919	0	275.919	706.75	608.642	150	457.75	500.642	150	75	25	0	271.413	6	0
2	m	19	295	27632.1	27634.1	1963.02	247.512	0	247.512	714.304	364.206	150	722.304	604.206	150	15	25	0	240.133	6	0
2	m	19	296	27636.1	27638.3	2169.49	572.969	0	572.969	296.075	150.034	150	742.075	484.034	150	35	25	0	557.2	6	0
2	m	19	297	27640.9	27642.6	1663.97	344.313	0	344.313	635.572	269.13	150	322.572	156.13	150	98	25	0	332.773	6	0
2	m	19	298	27645	27647.4	2413.3	464.104	0	464.104	616.795	567.545	150	444.795	145.545	150	37	25	0	455.706	6	0
2	m	19	299	27650.4	27652.1	1725	301.204	0	301.204	783.651	289.782	150	571.651	463.782	150	29	25	0	274.263	6	0
2	m	19	300	27654.9	27656.8	1837.01	392.704	0	392.704	323.925	289.1	150	705.925	288.1	150	51	25	0	382.001	6	0
2	m	19	301	27674	27675.7	1641.79	0	0	0	545.092	191.584	150	545.092	191.584	150	70	25	0	0	7	0
2	m	19	302	27678.7	27680.5	1811.2	626.764	0	626.764	179.614	541.656	150	547.614	196.656	150	9	25	0	504.429	7	0
2	m	19	303	27683	27684.2	1234.73	215.761	0	215.761	459.341	562.598	150	248.341	568.598	150	80	25	0	211.085	7	0
2	m	19	304	27686.4	27688	1569.95	403.523	0	403.523	666.488	316.422	150	437.488	573.422	150	79	25	0	344.224	7	0
2	m	19	305	27690.9	27692.7	1772.68	329.204	0	329.204	796.621	534.942	150	679.621	278.942	150	18	25	0	281.469	7	0
2	m	19	306	27695.2	27697.1	1819.66	566.576	0	566.576	197.819	550.7	150	753.819	526.7	150	93	25	0	556.518	7	0
2	m	19	307	27699.4	27702.1	2785.15	540.395	0	540.395	577.534	160.889	150	278.534	536.889	150	79	25	0	480.393	7	0
2	m	19	308	27704.9	27706.7	1862.89	302.244	0	302.244	260.877	166.666	150	561.877	164.666	150	50	25	0	301.007	7	0
2	m	19	309	27709.3	27711.5	2164.86	3	0	3	270.755	165.654	150	270.755	162.654	150	61	25	0	3	7	0
2	m	19	310	27713.9	27716.2	2268.15	358.58	0	358.58	442.234	473.701	150	288.234	156.701	150	8	25	0	352.427	7	0
2	m	19	311	27718.9	27720.8	1902.79	366.974	0	366.974	728.326	235.455	150	502.326	507.455	150	8	25	0	353.638	7	0
2	m	19	312	27723.2	27725	1736.94	509.22	0	509.22	324.772	565.423	150	729.772	282.423	150	27	25	0	494.079	7	0
2	m	19	313	27727.1	27728.8	1636.95	452.554	0	452.554	505.28	178.492	150	303.28	570.492	150	68	25	0	440.985	7	0
2	m	19	314	27730.9	27732.7	1813.58	331.827	0	331.827	643.723	438.434	150	434.723	201.434	150	24	25	0	315.991	7	0
2	m	19	315	27734.8	27737.9	3070.18	605.687	0	605.687	211.809	284.58	150	653.809	600.58	150	79	25	0	543.342	7	0
2	m	19	316	27740.6	27742	1386.4	511.488	0	511.488	712.349	365.66	150	266.349	599.66	150	94	25	0	503.659	7	0
2	m	19	317	27744.4	27745.8	1390.05	62.4754	0	62.4754	634.588	275.857	150	669.588	326.857	150	47	25	0	61.8547	7	0
2	m	19	318	27748.2	27749.9	1687.25	341.405	0	341.405	574.563	513.923	150	631.563	250.923	150	56	25	0	269.106	7	0
2	m	19	319	27752.3	27753.8	1536.85	284.895	0	284.895	392.467	514.86	150	646.467	405.86	150	61	25	0	276.4	7	0
2	m	19	320	27756.7	27758.4	1661.05	253.506	0	253.506	450.381	338.721	150	403.381	583.721	150	30	25	0	249.467	7	0
2	m	19	321	27761	27762.8	1730.69	527.658	0	527.658	829.538	390.245	150	333.538	539.245	150	47	25	0	517.897	7	0
2	m	19	322	27764.9	27765.4	477.231	0	0	0	604.632	168.241	150	604.632	168.241	150	6	25	0	0	7	0
2	m	19	323	27767.5	27767.9	469.767	0	0	0	250.203	207.576	150	250.203	207.576	150	15	25	0	0	7	0
2	m	19	324	27770	27770.4	395.025	0	0	0	771.839	225.658	150	771.839	225.658	150	60	25	0	0	7	0
2	m	19	325	27773.2	27773.4	136.852	0	0	0	207.023	399.465	150	207.023	399.465	150	21	25	0	0	7	0
2	m	19	326	27776.1	27776.4	288.525	0	0	0	331.508	268.784	150	331.508	268.784	150	82	25	0	0	7	0
2	m	19	327	27778.8	27783.8	4964.16	1042.99	1042.99	0	638.23	201.047	150	638.23	201.047	1192.99	6	25	1042.99	0	7	0
2	m	19	328	27786	27790.7	4636.78	1859.3	1859.3	0	183.318	331.383	150	183.318	331.383	2009.3	65	25	1859.3	0	7	0
2	m	19	329	27793.1	27807.4	14332.5	1497.45	712.543	784.907	573.182	534.326	150	0.182349	768.326	1	81	25	149	618.939	7	0
2	m	19	330	27809.8	27818.3	8505.25	1318.48	573.252	745.23	623.865	553.339	150	2.8646	765.339	1	81	25	149	656.19	7	0
2	m	19	331	27820.6	27828.7	8072.36	1603.26	668.759	934.504	534.62	164.554	150	18.6201	747.554	1	10	25	149	778.553	7	0
2	m	19	332	27831.6	27837.2	5666.31	1268.5	345.955	922.544	411.434	350.004	150	17.4344	754.004	1	39	25	149	564.316	7	0
2	m	19	333	27840	27847.7	7764.32	1607.98	750.356	857.621	760.379	436.367	150	18.3789	752.367	1	89	25	149	806.486	7	0
2	m	19	334	27850.1	27857	6931.57	744.9	175.073	569.828	427.637	444.267	150	18.6373	745.267	1	88	25	149	507.821	7	0
2	m	19	335	27859.5	27865.3	5720.3	1158.03	215.998	942.037	810.254	409.723	150	20.2545	748.723	1	97	25	149	859.663	7	0
2	m	19	336	27867.7	27875	7257.37	929.672	279.5	650.172	486.693	340.63	150	18.693	743.63	1	48	25	149	617.603	7	0
2	m	19	337	27877.6	27881.9	4278.26	999.662	200.269	799.393	648.19	375.231	150	17.19	744.231	1	79	25	149	730.973	7	0
2	m	19	338	27884.2	27890.3	6184.11	822.213	159.388	662.824	615.295	508.751	150	18.2947	750.751	1	82	25	149	644.184	7	0
2	m	19	339	27893.2	27898.8	5622.03	993.36	179.136	814.224	641.494	271.175	150	14.494	752.175	1	15	25	149	790.247	7	0
2	m	19	340	27901.5	27907.7	6217.58	833.278	205.259	628.018	486.426	474.935	150	17.4258	746.935	1	17	25	149	542.167	7	0
2	m	19	341	27910.6	27915.1	4555.5	718.471	187.259	531.212	363.522	426.193	150	21.5223	752.193	1	91	25	149	472.483	7	0
2	m	19	342	27918.1	27922.6	4593.98	947.88	201.111	746.769	694.711	556.112	150	15.7106	750.112	1	9	25	149	706.171	7	0
2	m	19	343	27924.8	27932.3	7537.42	885.174	307.523	577.652	232.084	287.158	150	16.0843	752.158	1	96	25	149	512.719	7	0
2	m	19	344	27934.4	27938.8	4394.42	664.824	200.577	464.247	378.541	535.112	150	21.5411	750.112	1	40	25	149	416.742	7	0
2	m	19	345	27941.4	27947.1	5699.33	1082.22	238.819	843.399	777.129	507.115	150	15.1289	753.115	1	16	25	149	800.725	7	0
2	m	19	346	27949.7	27957.8	8084.48	1423.39	369.312	1054.08	801.27	285.442	150	20.2701	746.442	1	7	25	149	906.908	7	0
2	m	19	347	27960.4	27968.1	7690.54	979.334	229.461	749.873	679.34	500.634	150	20.3396	749.634	1	18	25	149	704.473	7	0
2	m	19	348	27970.8	27976.2	5419.23	1109.25	224.731	884.519	646.909	177.581	150	1002.91	752.581	1	83	25	149	676.285	7	0
2	m	19	349	27978.5	27985.6	7054.72	1320.52	353.44	967.081	200.012	477.865	150	990.012	739.865	1	46	25	149	832.312	7	0
2	m	19	350	27987.6	27998.5	10807.5	2593.53	307.006	2286.52	423.642	436.372	150	992.642	743.372	1	71	25	149	646.537	7	0
2	m	19	351	28000.7	28006.5	5824.05	989.627	189.181	800.446	365.722	351.671	150	995.722	743.671	1	1	25	149	742	8	0
2	m	19	352	28009.3	28015.2	5906.07	1479.56	355.4	1124.16	187.992	318.979	150	995.992	743.979	1	82	25	149	912.956	8	0
2	m	19	353	28017.4	28023.2	5832.28	1223.61	178.168	1045.44	384.659	588.674	150	997.659	745.674	1	61	25	149	632.786	8	0
2	m	19	354	28025.4	28030.9	5418.73	1231.04	473.148	757.895	380.762	443.674	150	992.762	744.674	1	43	25	149	682.015	8	0
2	m	19	355	28033.2	28038.7	5506.74	1072.22	194.066	878.152	206.355	468.721	150	993.355	741.721	1	43	25	149	833.005	8	0
2	m	19	356	28041.7	28045.8	4040.49	1020.69	234.835	785.857	309.602	548.899	150	995.602	743.899	1	53	25	149	713.177	8	0
2	m	19	357	28048	28052.3	4344.67	1076.53	186.062	890.466	431.769	240.805	150	991.769	22.8046	1	94	25	149	600.936	8	0
2	m	19	358	28054.8	28059.8	5019.92	1269.79	200.43	1069.36	318.272	617.934	150	998.272	23.934	1	39	25	149	902.904	8	0
2	m	19	359	28062.3	28062.7	459.934	0	0	0	712.421	433.47	150	712.421	433.47	150	68	25	0	0	8	0
2	m	19	360	28065.6	28066	425.131	0	0	0	597.338	150.947	150	597.338	150.947	150	81	25	0	0	8	0
2	m	19	361	28068.2	28068.5	309.644	0	0	0	648.328	304.017	150	648.328	304.017	150	81	25	0	0	8	0
2	m	19	362	28071.4	28071.8	394.233	0	0	0	339.395	179.557	150	339.395	179.557	150	88	25	0	0	8	0
2	m	19	363	28074.4	28074.9	416.304	0	0	0	361.979	441.26	150	361.979	441.26	150	84	25	0	0	8	0
2	m	19	364	28077.8	28078.1	294.813	0	0	0	553.307	372.345	150	553.307	372.345	150	55	25	0	0	8	0
2	m	19	365	28080.7	28081.1	372.835	0	0	0	629.895	201.23	150	629.895	201.23	150	68	25	0	0	8	0
2	m	19	366	28084.1	28084.5	447.333	0	0	0	564.104	391.068	150	564.104	391.068	150	23	25	0	0	8	0
2	m	19	367	28087.4	28087.7	306.856	0	0	0	180.277	326.901	150	180.277	326.901	150	79	25	0	0	8	0
2	m	19	368	28090.4	28090.9	530.491	0	0	0	341.189	353.398	150	341.189	353.398	150	84	25	0	0	8	0
2	m	19	369	28093.4	28093.7	308.523	0	0	0	289.706	307.006	150	289.706	307.006	150	93	25	0	0	8	0
2	m	19	370	28095.7	28096.1	429.098	0	0	0	692.033	471.356	150	692.033	471.356	150	25	25	0	0	8	0
2	m	19	371	28098.3	28098.7	452.767	0	0	0	555.991	412.414	150	555.991	412.414	150	21	25	0	0	8	0
2	m	19	372	28101.5	28101.9	382.419	0	0	0	425.145	345.946	150	425.145	345.946	150	37	25	0	0	8	0
2	m	19	373	28104.4	28104.8	388.523	0	0	0	547.068	331.395	150	547.068	331.395	150	38	25	0	0	8	0
2	m	19	374	28107.5	28108.3	824.391	0	0	0	348.025	513.111	150	348.025	513.111	150	96	25	0	0	8	0
2	m	19	375	28111.3	28111.8	483.94	0	0	0	853.544	617.324	150	853.544	617.324	150	28	25	0	0	8	0
2	m	19	376	28114.8	28115.2	366.681	0	0	0	671.599	270.98	150	671.599	270.98	150	92	25	0	0	8	0
2	m	19	377	28117.6	28117.9	282.935	0	0	0	729.245	372.488	150	729.245	372.488	150	8	25	0	0	8	0
2	m	19	378	28120.1	28120.5	355.834	0	0	0	168.296	561.691	150	168.296	561.691	150	40	25	0	0	8	0
2	m	19	379	28123.1	28127.1	4063.45	1162.01	187.207	974.805	209.508	537.915	150	213.508	591.915	1	32	25	149	54.1479	8	0
2	m	19	380	28130	28131.2	1164.19	127.556	127.556	0	400.756	286.798	150	400.756	286.798	22.4439	59	25	127.556	0	8	0
2	m	19	381	28133.7	28134.5	822.75	80.7373	80.7373	0	750.709	262.995	150	750.709	262.995	230.737	47	25	80.7373	0	8	0
2	m	19	382	28137.4	28138.3	978.037	33.4924	33.4924	0	370.884	213.314	150	370.884	213.314	183.492	29	25	33.4924	0	8	0
2	m	19	383	28140.5	28141.7	1265.8	211.751	211.751	0	414.134	337.094	150	414.134	337.094	360.943	1	25	210.943	0	8	0
2	m	19	384	28143.8	28145.5	1674.78	541.914	326.638	215.276	425.168	427.763	150	228.168	347.763	476.638	30	25	326.638	212.624	8	0
2	m	19	385	28147.6	28148	400.273	0	0	0	316.045	446.702	150	316.045	446.702	150	13	25	0	0	8	0
2	m	19	386	28150.2	28151.8	1604.6	191.144	127.494	63.6508	651.744	534.861	150	593.744	510.861	277.494	93	25	127.494	62.7694	8	0
2	m	19	387	28154.5	28155.6	1084.25	195.566	195.566	0	526.296	439.912	150	526.296	439.912	345.566	19	25	195.566	0	8	0
2	m	19	388	28157.9	28159.7	1812.38	571.064	209.95	361.114	862.488	252.538	150	504.488	257.538	359.95	30	25	209.95	358.035	8	0
2	m	19	389	28162.3	28163.8	1525.58	312.575	163.116	149.459	420.791	603.941	150	563.791	581.941	313.116	32	25	163.116	144.682	8	0
2	m	19	390	28166.8	28167.6	886.814	265.986	265.986	0	409.713	243.57	150	409.713	243.57	415.986	21	25	265.986	0	8	0
2	m	19	391	28170	28171.1	1146.3	175.128	175.128	0	756.966	374.1	150	756.966	374.1	1	60	25	149	0	8	0
2	m	19	392	28173.4	28174.3	916.554	171.826	171.826	0	702.726	217.294	150	702.726	217.294	1	40	25	149	0	8	0
2	m	19	393	28177	28177.9	885.185	313.938	313.938	0	272.819	254.06	150	272.819	254.06	1	44	25	149	0	8	0
2	m	19	394	28180.2	28180.9	720.667	266.343	266.343	0	527.755	604.263	150	527.755	604.263	409.158	38	25	259.158	0	8	0
2	m	19	395	28183.1	28183.8	703.21	326.63	326.63	0	626.474	295.38	150	626.474	295.38	1	63	25	149	0	8	0
2	m	19	396	28186.1	28187.6	1510.96	893.078	893.078	0	473.224	353.726	150	473.224	353.726	411.025	72	25	261.025	0	8	0
2	m	19	397	28190.5	28191.9	1395.12	771.778	771.778	0	778.109	534.09	150	778.109	534.09	92.0167	59	25	57.9833	0	8	0
2	m	19	398	28194.1	28195.6	1498.2	792.66	792.66	0	297.34	338.659	150	297.34	338.659	174.283	3	25	24.2827	0	8	0
2	m	19	399	28197.8	28198.8	987.818	635.599	635.599	0	475.769	288.835	150	475.769	288.835	457.862	72	25	307.862	0	8	0
2	m	19	400	28201.2	28202.2	997.522	691.222	691.222	0	828.249	346.503	150	828.249	346.503	737.025	86	25	587.025	0	8	0
2	m	19	401	28207.5	28208.7	1169.87	746.885	746.885	0	434.838	300.668	150	434.838	300.668	458.208	53	25	308.208	0	9	0
2	m	19	402	28211.6	28212.6	1000.14	639.099	639.099	0	556.758	259.707	150	556.758	259.707	325.25	19	25	175.25	0	9	0
2	m	19	403	28215.2	28216	825.262	972.389	972.389	0	318.673	345.327	150	318.673	345.327	687.904	84	25	537.904	0	9	0
2	m	19	404	28218.4	28219.2	804.45	728.573	728.573	0	776.956	328.758	150	776.956	328.758	634.494	51	25	484.494	0	9	0
2	m	19	405	28222.2	28223	818.127	861.951	861.951	0	563.941	278.921	150	563.941	278.921	403.691	55	25	253.691	0	9	0
2	m	19	406	28225.6	28226.4	770.612	628.703	628.703	0	289.788	189.429	150	289.788	189.429	112.294	59	25	37.7062	0	9	0
2	m	19	407	28229.2	28229.9	707.596	667.332	667.332	0	824.344	277.511	150	824.344	277.511	92.0997	62	25	57.9003	0	9	0
2	m	19	408	28232.8	28233	152.988	0	0	0	335.885	384.187	150	335.885	384.187	150	51	25	0	0	9	0
2	m	19	409	28235.2	28236	802.34	58.8662	58.8662	0	287.953	267.784	150	287.953	267.784	143.99	56	25	6.01026	0	9	0
2	m	19	410	28238.2	28238.5	319.859	0	0	0	766.008	351.156	150	766.008	351.156	150	24	25	0	0	9	0
2	m	19	411	28240.9	28241.5	597.03	279.793	279.793	0	581.96	323.8	150	581.96	323.8	429.793	36	25	279.793	0	9	0
2	m	19	412	28246.7	28247.6	929.397	327.665	327.665	0	182.665	275.213	150	182.665	275.213	369.194	24	25	219.194	0	9	0
2	m	19	413	28250.4	28251.1	722.024	517.72	517.72	0	856.852	481.963	150	856.852	481.963	2.0807	41	25	147.919	0	9	0
2	m	19	414	28254.1	28254.4	332.203	390.404	390.404	0	470.27	419.915	150	470.27	419.915	540.404	47	25	390.404	0	9	0
2	m	19	415	28257	28257.4	445.786	265.328	265.328	0	653.152	161.688	150	653.152	161.688	346.49	65	25	196.49	0	9	0
2	m	19	416	28259.9	28261.2	1268.2	474.799	0	474.799	401.849	227.047	150	871.849	184.047	150	95	25	0	471.963	9	0
2	m	19	417	28263.7	28264.2	571.326	492.746	492.746	0	238.72	521.778	150	238.72	521.778	642.746	48	25	492.746	0	9	0
2	m	19	418	28266.8	28267.3	561.008	529.98	0	529.98	427.662	160.322	150	955.662	136.322	150	83	25	0	528.545	9	0
2	m	19	419	28269.8	28270.4	669.799	415.579	415.579	0	476.931	604.138	150	476.931	604.138	21.9339	56	25	128.066	0	9	0
2	m	19	420	28273.1	28273.8	656.722	616.689	616.689	0	360.537	365.674	150	360.537	365.674	638.167	65	25	488.167	0	9	0
2	m	19	421	28276.5	28277.4	847.025	873.352	873.352	0	650.168	443.977	150	650.168	443.977	568.919	92	25	418.919	0	9	0
2	m	19	422	28280.3	28280.9	568.685	383.528	383.528	0	573.612	211.888	150	573.612	211.888	27.4649	90	25	122.535	0	9	0
2	m	19	423	28283.4	28284.1	627.203	700.652	700.652	0	306.641	357.142	150	306.641	357.142	112.059	24	25	37.941	0	9	0
2	m	19	424	28286.6	28287.2	628.471	478.498	478.498	0	591.689	175.035	150	591.689	175.035	86.2957	29	25	63.7043	0	9	0
2	m	19	425	28289.3	28289.8	491.676	0	0	0	773.934	501.493	150	773.934	501.493	150	8	25	0	0	9	0
2	m	19	426	28292.6	28292.7	164.474	0	0	0	222.95	580.589	150	222.95	580.589	150	54	25	0	0	9	0
2	m	19	427	28295.7	28296.5	766.656	219.701	219.701	0	534.462	313.051	150	534.462	313.051	46.6362	28	25	103.364	0	9	0
2	m	19	428	28299.3	28299.9	546.905	423.548	0	423.548	342.627	224.183	150	-79.3729	240.183	150	8	25	0	422.303	9	0
2	m	19	429	28302.1	28302.8	716.224	85.8699	85.8699	0	216.026	249.701	150	216.026	249.701	218.168	38	25	68.1679	0	9	0
2	m	19	430	28304.9	28305.9	908.02	417.135	417.135	0	774.555	471.076	150	774.555	471.076	253.725	45	25	103.725	0	9	0
2	m	19	431	28308.2	28308.9	735.172	397.872	0	397.872	763.886	589.55	150	1158.89	569.55	150	68	25	0	395.506	9	0
2	m	19	432	28311.8	28312.4	678.703	125.601	125.601	0	536.01	177.498	150	536.01	177.498	40.9804	44	25	109.02	0	9	0
2	m	19	433	28314.7	28315.4	702.241	191.369	191.369	0	724.64	160.982	150	724.64	160.982	1	46	25	149	0	9	0
2	m	19	434	28318	28318.6	595.803	159.463	159.463	0	454.412	429.9	150	454.412	429.9	1	20	25	149	0	9	0
2	m	19	435	28321.1	28322.1	997.339	473.921	38.2866	435.635	391.976	306.832	150	826.976	294.832	113.452	72	25	36.5481	435.165	9	0
2	m	19	436	28324.6	28325.5	918.761	464.639	123.381	341.258	590.716	232.556	150	269.716	206.556	43.9153	23	25	106.085	322.051	9	0
2	m	19	437	28328.3	28329	658.931	344.356	0	344.356	820.236	517.482	150	1163.24	537.482	150	92	25	0	343.583	9	0
2	m	19	438	28331.2	28331.9	773.875	930.972	930.972	0	173.958	601.143	150	173.958	601.143	141.458	43	25	8.5418	0	9	0
2	m	19	439	28334.6	28335.3	716.142	1025	0	1025	353.082	493.417	150	1375.08	483.417	150	79	25	0	1022.05	9	0
2	m	19	440	28337.5	28338.3	758.86	917.136	0	917.136	836.194	446.605	150	1747.19	423.605	150	67	25	0	911.29	9	0
2	m	19	441	28340.4	28341.2	747.105	734.643	0	734.643	737.088	567.359	150	1466.09	552.359	150	25	25	0	729.154	9	0
2	m	19	442	28343.2	28344.1	867.781	639.9	0	639.9	328.382	497.792	150	962.382	428.792	150	70	25	0	637.744	9	0
2	m	19	443	28346.8	28347.5	638.464	701.563	0	701.563	736.509	522.937	150	1430.51	498.937	150	20	25	0	694.415	9	0
2	m	19	444	28350	28350.7	660.469	838.936	0	838.936	562.206	326.007	150	1391.21	343.007	150	10	25	0	829.174	9	0
2	m	19	445	28353.5	28354	545.616	565.318	0	565.318	731.631	573.364	150	1294.63	586.364	150	22	25	0	563.15	9	0
2	m	19	446	28356.1	28357.2	1099.35	748.608	0	748.608	428.158	536.212	150	1167.16	556.212	150	65	25	0	739.271	9	0
2	m	19	447	28360	28363.5	3568.11	0	0	0	545.602	521.546	150	545.602	521.546	150	90	25	0	0	9	0
2	m	19	448	28365.7	28366.3	642.554	490.359	0	490.359	353.339	227.507	150	-101.661	57.5067	150	26	25	0	485.721	9	0
2	m	19	449	28368.4	28369	621.599	451.916	451.916	0	686.677	244.965	150	686.677	244.965	18.7722	34	25	131.228	0	9	0
2	m	19	450	28371.4	28372	560.304	428.663	428.663	0	344.806	199.467	150	344.806	199.467	1	16	25	149	0	9	0
2	m	19	451	28374.1	28374.8	714.715	830.535	0	830.535	514.704	309.252	150	1301.7	395.252	150	67	25	0	791.685	10	0
2	m	19	452	28377.2	28378.2	919.578	738.539	738.539	0	867.653	482.84	150	867.653	482.84	862.891	87	25	712.891	0	10	0
2	m	19	453	28380.9	28381.7	749.831	215.811	215.811	0	430.448	455.221	150	430.448	455.221	197.215	57	25	47.215	0	10	0
2	m	19	454	28384.7	28385.3	641.249	223.719	223.719	0	616.406	293.719	150	616.406	293.719	96.1313	24	25	53.8687	0	10	0
2	m	19	455	28388.2	28389.2	1029.38	383.021	0	383.021	665.257	389.143	150	287.257	427.143	150	47	25	0	379.905	10	0
2	m	19	456	28391.9	28392.5	629.5	378.884	378.884	0	329.788	547.847	150	329.788	547.847	477.604	38	25	327.604	0	10	0
2	m	19	457	28395.2	28397.2	2061.19	373.854	373.854	0	688.311	573.374	150	688.311	573.374	1	75	25	149	0	10	0
2	m	19	458	28400.2	28400.5	293.322	0	0	0	513.437	225.03	150	513.437	225.03	150	13	25	0	0	10	0
2	m	19	459	28403.3	28406.8	3531.28	0	0	0	666.509	479.336	150	666.509	479.336	150	49	25	0	0	10	0
2	m	19	460	28409.9	28410.7	863.868	369.663	369.663	0	577.822	326.657	150	577.822	326.657	483.004	36	25	333.004	0	10	0
2	m	19	461	28413.4	28414.3	878.462	336.982	0	336.982	214.698	461.027	150	-121.302	446.027	150	35	25	0	336.335	10	0
2	m	19	462	28416.4	28417.3	852.983	481.158	0	481.158	796.656	215.615	150	1267.66	206.615	150	31	25	0	471.086	10	0
2	m	19	463	28419.8	28420.5	708.953	761.348	0	761.348	355.864	336.961	150	-384.136	254.961	150	47	25	0	744.529	10	0
2	m	19	464	28423.4	28424.3	900.203	746.491	0	746.491	212.437	185.411	150	954.437	240.411	150	86	25	0	744.036	10	0
2	m	19	465	28426.5	28427.4	929.683	677.494	0	677.494	505.339	458.671	150	1156.34	438.671	150	43	25	0	651.307	10	0
2	m	19	466	28430.4	28431.3	864.17	878.088	0	878.088	749.741	594.983	150	-23.2585	352.983	150	84	25	0	809.996	10	0
2	m	19	467	28433.9	28434.6	630.233	696.104	0	696.104	669.137	568.152	150	1344.14	496.152	150	85	25	0	678.829	10	0
2	m	19	468	28436.8	28437.8	976.537	970.617	0	970.617	776.475	588.36	150	-42.5255	327.36	150	89	25	0	859.582	10	0
2	m	19	469	28440.6	28441.3	704.201	478.972	0	478.972	836.795	338.477	150	1309.79	405.477	150	19	25	0	477.722	10	0
2	m	19	470	28443.7	28444.7	1016.15	717.561	0	717.561	371.822	584.321	150	-283.178	402.321	150	8	25	0	679.815	10	0
2	m	19	471	28447.1	28448	925.582	671.504	0	671.504	449.98	178.156	150	1079.98	237.156	150	11	25	0	632.757	10	0
2	m	19	472	28450.9	28451.7	782.05	431.472	0	431.472	755.19	485.402	150	1185.19	513.402	150	11	25	0	430.911	10	0
2	m	19	473	28454.2	28455.1	887.801	413.779	0	413.779	682.513	309.232	150	1091.51	334.232	150	36	25	0	409.763	10	0
2	m	19	474	28459.3	28459.5	173.616	0	0	0	834.794	373.108	150	834.794	373.108	150	73	25	0	0	10	0
2	m	19	475	28462.4	28463	623.093	344.214	344.214	0	317.769	553.36	150	317.769	553.36	451.412	88	25	301.412	0	10	0
2	m	19	476	28465.3	28466	647.859	588.042	588.042	0	863.34	162.935	150	863.34	162.935	723.131	8	25	573.131	0	10	0
2	m	19	477	28468.5	28469.2	737.21	373.471	373.471	0	445.352	611.866	150	445.352	611.866	516.845	66	25	366.845	0	10	0
2	m	19	478	28471.5	28472.3	849.028	784.56	784.56	0	840.557	327.266	150	840.557	327.266	934.56	79	25	784.56	0	10	0
2	m	19	479	28474.7	28475.5	852.375	241.572	241.572	0	567.797	163.928	150	567.797	163.928	391.572	29	25	241.572	0	10	0
2	m	19	480	28477.7	28479.4	1658.67	329.621	329.621	0	556.964	400.176	150	556.964	400.176	468.503	98	25	318.503	0	10	0
2	m	19	481	28482.4	28483.2	790.546	531.966	531.966	0	282.073	414.549	150	282.073	414.549	681.966	47	25	531.966	0	10	0
2	m	19	482	28485.3	28486.1	845.663	337.082	337.082	0	600.933	192.368	150	600.933	192.368	1	87	25	149	0	10	0
2	m	19	483	28489	28490.2	1210.59	160.328	160.328	0	812.158	427.321	150	812.158	427.321	264.81	31	25	114.81	0	10	0
2	m	19	484	28493.2	28493.9	663.612	298.053	298.053	0	489.835	588.818	150	489.835	588.818	1	26	25	149	0	10	0
2	m	19	485	28496.4	28497.4	982.873	496.859	496.859	0	276.824	288.756	150	276.824	288.756	646.859	94	25	496.859	0	10	0
2	m	19	486	28500.3	28500.7	458.697	263.167	263.167	0	251.899	603.027	150	251.899	603.027	1	72	25	149	0	10	0
2	m	19	487	28502.9	28503.7	825.95	279.663	279.663	0	707.474	458.99	150	707.474	458.99	429.663	21	25	279.663	0	10	0
2	m	19	488	28505.8	28506.4	664.971	152.607	152.607	0	454.915	332.571	150	454.915	332.571	1	67	25	149	0	10	0
2	m	19	489	28508.9	28509.5	569.373	0	0	0	430.989	315.986	150	430.989	315.986	150	95	25	0	0	10	0
2	m	19	490	28512.4	28513	579.291	498.853	498.853	0	239.133	152.573	150	239.133	152.573	648.853	90	25	498.853	0	10	0
2	m	19	491	28515.9	28516.7	805.936	472.621	0	472.621	694.821	358.389	150	234.821	346.389	150	58	25	0	460.156	10	0
2	m	19	492	28519.5	28520.5	915.291	196.694	196.694	0	679.598	522.79	150	679.598	522.79	346.694	78	25	196.694	0	10	0
2	m	19	493	28523.4	28524.1	618.903	190.505	190.505	0	650.31	440.248	150	650.31	440.248	340.505	96	25	190.505	0	10	0
2	m	19	494	28526.3	28527	723.857	277.885	277.885	0	663.656	393.105	150	663.656	393.105	427.885	42	25	277.885	0	10	0
2	m	19	495	28529.6	28530.4	737.732	453.193	453.193	0	305.306	359.399	150	305.306	359.399	603.193	79	25	453.193	0	10	0
2	m	19	496	28532.6	28533.6	985.533	225.405	225.405	0	762.455	188.62	150	762.455	188.62	329.917	85	25	179.917	0	10	0
2	m	19	497	28535.8	28536.6	737.827	457.895	457.895	0	697.127	438.358	150	697.127	438.358	607.895	34	25	457.895	0	10	0
2	m	19	498	28538.8	28539.5	675.742	128.441	128.441	0	476.814	443.711	150	476.814	443.711	278.441	68	25	128.441	0	10	0
2	m	19	499	28542.1	28542.9	706.834	123.522	123.522	0	282.795	337.147	150	282.795	337.147	273.522	95	25	123.522	0	10	0
2	m	19	500	28545.5	28546.6	1138.32	385.346	0	385.346	249.353	558.792	150	633.353	552.792	150	55	25	0	384.047	10	0
3	f	19	1	18054.7	18056.3	1634.55	136.866	136.866	0	662.245	222.651	150	662.245	222.651	13.1337	95	33	136.866	0	1	1
3	f	19	2	18059.1	18060.7	1556.06	131.05	131.05	0	475.879	326.843	150	475.879	326.843	18.9496	45	29	131.05	0	1	1
3	f	19	3	18063.2	18065.1	1903.3	358.598	133.77	224.828	625.199	352.34	150	640.199	281.34	16.2304	87	30	133.77	72.5672	1	1
3	f	19	4	18067.6	18069.8	2160.96	327.708	200.325	127.383	284.995	184.984	150	378.995	267.984	23.2074	79	30	126.793	125.399	1	1
3	f	19	5	18072.6	18075.7	3037.14	119.87	119.87	0	480.718	382.717	150	480.718	382.717	269.87	73	30	119.87	0	1	1
3	f	19	6	18078.5	18084.6	6118.68	527.783	275.605	252.179	321.5	496.685	150	518.5	391.685	425.605	80	30	275.605	223.235	1	1
3	f	19	7	18087.3	18090.2	2858.35	435.751	435.751	0	305.349	422.447	150	305.349	422.447	585.074	47	29	435.074	0	1	1
3	f	19	8	18093	18096.5	3507.28	379.496	379.496	0	740.185	410.732	150	740.185	410.732	421.814	23	28	271.814	0	1	1
3	f	19	9	18099.1	18101.5	2424.78	240.802	240.802	0	584.937	382.719	150	584.937	382.719	28.1632	95	29	121.837	0	1	1
3	f	19	10	18104.4	18106.9	2544.13	144.878	144.878	0	836.966	511.872	150	836.966	511.872	5.32343	36	28	144.677	0	1	1
3	f	19	11	18109.2	18112.3	3071.24	450.443	134.044	316.399	377.672	245.341	150	685.672	285.341	16.7146	54	28	133.285	310.587	1	1
3	f	19	12	18114.8	18118.6	3812.6	476.337	141.63	334.707	295.778	380.317	150	472.778	329.317	8.36985	22	27	141.63	184.201	1	1
3	f	19	13	18120.9	18122.8	1880.15	0	0	0	210.214	209.864	150	210.214	209.864	150	7	27	0	0	1	1
3	f	19	14	18125.2	18125.8	592.396	0	0	0	578.38	174.242	150	578.38	174.242	150	95	27	0	0	1	1
3	f	19	15	18128.3	18129.3	1012.05	0	0	0	700.44	263.683	150	700.44	263.683	150	0	26	0	0	1	1
3	f	19	16	18132.3	18134.7	2331.97	200.629	0	200.629	420.218	347.081	150	591.218	331.081	150	96	27	0	171.747	1	1
3	f	19	17	18137.6	18139.5	1869.24	270.795	0	270.795	523.798	198.806	150	741.798	324.806	150	73	27	0	251.794	1	1
3	f	19	18	18142	18143.3	1313.84	138.33	0	138.33	364.821	159.146	150	460.821	257.146	150	6	27	0	137.186	1	1
3	f	19	19	18145.4	18148.1	2671.31	345.689	26.4906	319.198	757.748	221.242	150	540.748	360.242	123.509	94	27	26.4906	257.701	1	1
3	f	19	20	18150.9	18153.4	2584.56	347.267	134.488	212.779	695.365	603.949	150	624.365	532.949	19.9812	3	26	130.019	100.409	1	1
3	f	19	21	18156	18158.8	2812.61	318.937	202.444	116.493	458.215	170.976	150	528.215	261.976	352.444	53	26	202.444	114.809	1	1
3	f	19	22	18160.9	18165.2	4289.38	219.117	204.81	14.3071	472.121	243.64	150	462.121	235.64	1	42	26	149	12.8062	1	1
3	f	19	23	18168	18170.5	2424.89	576.781	0	576.781	686.427	195.38	150	533.427	363.38	150	97	27	0	227.229	1	1
3	f	19	24	18173.3	18175	1642.95	181.569	0	181.569	410.74	408.703	150	567.74	324.703	150	1	26	0	178.059	1	1
3	f	19	25	18177.1	18178.2	1075.28	296.154	0	296.154	196.94	419.783	150	489.94	399.783	150	87	26	0	293.682	1	1
3	f	19	26	18181.2	18182.4	1187.09	145.809	0	145.809	749.097	478.303	150	626.097	473.303	150	6	26	0	123.102	1	1
3	f	19	27	18184.5	18185.9	1407.14	162.343	162.343	0	595.807	293.767	150	595.807	293.767	1	40	26	149	0	1	1
3	f	19	28	18188.2	18189.4	1202.45	114.988	114.988	0	309.295	450.949	150	309.295	450.949	35.0123	32	26	114.988	0	1	1
3	f	19	29	18191.5	18192.7	1212.29	0	0	0	786.7	595.348	150	786.7	595.348	150	23	26	0	0	1	1
3	f	19	30	18195.3	18197.3	1962.5	415.933	0	415.933	578.76	289.858	150	945.76	114.858	150	52	26	0	406.588	1	1
3	f	19	31	18199.8	18202.5	2753.89	398.405	0	398.405	769.732	161.245	150	529.732	386.245	150	82	26	0	328.976	1	1
3	f	19	32	18205.2	18207	1809.05	120.438	0	120.438	436.557	349.523	150	512.557	386.523	150	42	26	0	84.5281	1	1
3	f	19	33	18209.5	18212	2519.28	433.313	0	433.313	803.393	244.418	150	537.393	403.418	150	18	26	0	309.898	1	1
3	f	19	34	18214.6	18216.2	1640.09	431.04	0	431.04	323.468	204.002	150	723.468	215.002	150	81	26	0	400.151	1	1
3	f	19	35	18219	18220.7	1669.62	306.814	0	306.814	800.982	440.913	150	816.982	248.913	150	58	26	0	192.666	1	1
3	f	19	36	18222.7	18225	2270.97	691.269	0	691.269	824.968	418.168	150	223.968	604.168	150	84	26	0	629.124	1	1
3	f	19	37	18227.3	18229.4	2127.74	559.446	0	559.446	596.444	374.63	150	197.444	191.63	150	52	26	0	438.965	1	1
3	f	19	38	18231.6	18233.9	2220.48	908.34	0	908.34	590.994	284.138	150	792.994	575.138	150	13	26	0	354.239	1	1
3	f	19	39	18236.6	18237.8	1246.82	108.518	0	108.518	195.668	151.887	150	261.668	235.887	150	76	26	0	106.827	1	1
3	f	19	40	18239.9	18241.1	1162.86	297.828	0	297.828	524.898	220.589	150	805.898	205.589	150	11	26	0	281.4	1	1
3	f	19	41	18243.8	18245.8	2060.83	571.732	0	571.732	733.856	535.464	150	203.856	599.464	150	2	26	0	533.85	1	1
3	f	19	42	18247.9	18248.9	1035.89	0	0	0	272.771	451.155	150	272.771	451.155	150	48	26	0	0	1	1
3	f	19	43	18251	18251.8	807.175	0	0	0	301.41	379.592	150	301.41	379.592	150	90	26	0	0	1	1
3	f	19	44	18254.2	18254.8	602.88	0	0	0	692.991	412.031	150	692.991	412.031	150	35	26	0	0	1	1
3	f	19	45	18257.5	18257.9	438.774	0	0	0	785.401	573.528	150	785.401	573.528	150	85	26	0	0	1	1
3	f	19	46	18260.8	18261.2	407.69	0	0	0	673.86	363.834	150	673.86	363.834	150	88	26	0	0	1	1
3	f	19	47	18263.5	18263.9	458.115	0	0	0	747.705	275.156	150	747.705	275.156	150	96	26	0	0	1	1
3	f	19	48	18266.1	18266.7	527.277	0	0	0	164.027	610.931	150	164.027	610.931	150	24	26	0	0	1	1
3	f	19	49	18268.9	18270	1080.71	125.555	0	125.555	798.507	405.708	150	784.507	332.708	150	5	26	0	74.3303	1	1
3	f	19	50	18272.3	18273.2	898.559	146.112	0	146.112	494.195	213.28	150	514.195	350.28	150	28	26	0	138.452	1	1
3	f	19	51	18275.4	18276.8	1342.08	119.234	0	119.234	568.754	326.681	150	492.754	405.681	150	87	26	0	109.622	2	1
3	f	19	52	18279.5	18281	1582.55	317.219	0	317.219	510.752	516.396	150	520.752	584.396	150	24	26	0	68.7314	2	1
3	f	19	53	18283.2	18284.2	1069.3	250.67	0	250.67	265.478	191.477	150	467.478	189.477	150	96	26	0	202.01	2	1
3	f	19	54	18286.4	18287.2	785.491	199.309	0	199.309	719.092	197.926	150	529.092	179.926	150	31	26	0	190.851	2	1
3	f	19	55	18289.4	18295	5584.41	1435.35	1435.35	0	250.555	452.399	150	250.555	452.399	929.759	93	26	779.759	0	2	1
3	f	19	56	18297.9	18299.2	1289.45	130.021	130.021	0	763.133	248.037	150	763.133	248.037	278.628	28	26	128.628	0	2	1
3	f	19	57	18301.6	18304.5	2904.12	52.6668	0	52.6668	856.036	581.004	150	874.036	618.004	150	73	26	0	41.1461	2	1
3	f	19	58	18307.4	18309.6	2189.37	168.297	168.297	0	718.541	285.049	150	718.541	285.049	170.279	53	26	20.2795	0	2	1
3	f	19	59	18311.9	18320.3	8378.05	541.272	41.4734	499.798	735.084	207.788	150	874.084	619.788	109.084	92	26	40.9157	434.816	2	1
3	f	19	60	18323.1	18325.1	2064.59	251.892	251.892	0	741.148	246.878	150	741.148	246.878	49.056	30	26	100.944	0	2	1
3	f	19	61	18328.1	18328.7	569.03	0	0	0	751.926	422.9	150	751.926	422.9	150	75	26	0	0	2	1
3	f	19	62	18331.4	18332	586.849	0	0	0	682.45	293.395	150	682.45	293.395	150	81	26	0	0	2	1
3	f	19	63	18334.9	18335.5	649.091	88.3255	0	88.3255	674.455	327.125	150	586.455	324.125	150	46	26	0	88.0511	2	1
3	f	19	64	18338	18340.3	2340.18	155.74	155.74	0	586.622	431.966	150	586.622	431.966	44.8139	2	26	105.186	0	2	1
3	f	19	65	18342.6	18343.6	1039.66	199.688	199.688	0	323.589	343.692	150	323.589	343.692	349.688	91	26	199.688	0	2	1
3	f	19	66	18346.6	18347.9	1299.28	115.086	115.086	0	849.648	161.025	150	849.648	161.025	264.279	57	26	114.279	0	2	1
3	f	19	67	18350.1	18351	818.753	197.282	197.282	0	485.974	305.483	150	485.974	305.483	347.282	69	26	197.282	0	2	1
3	f	19	68	18353.8	18355.2	1381.92	140.626	140.626	0	806.96	584.352	150	806.96	584.352	9.37353	57	26	140.626	0	2	1
3	f	19	69	18357.6	18358.7	1047.64	178.007	178.007	0	704.27	553.414	150	704.27	553.414	1	12	26	149	0	2	1
3	f	19	70	18361.4	18362.4	1041.59	131.633	131.633	0	361.236	596.058	150	361.236	596.058	281.633	31	26	131.633	0	2	1
3	f	19	71	18365.3	18366.3	1005.11	22.8964	22.8964	0	652.909	171.273	150	652.909	171.273	172.411	47	26	22.4114	0	2	1
3	f	19	72	18368.7	18369.6	948.565	11.0658	11.0658	0	229.227	476.903	150	229.227	476.903	161.066	8	26	11.0658	0	2	1
3	f	19	73	18372.1	18373.1	1025.43	128.918	128.918	0	361.811	569.252	150	361.811	569.252	26.7129	38	26	123.287	0	2	1
3	f	19	74	18376	18376.8	805.639	108.106	108.106	0	323.946	213.64	150	323.946	213.64	258.106	20	26	108.106	0	2	1
3	f	19	75	18379.5	18380.4	890.648	0	0	0	479.274	220.28	150	479.274	220.28	150	63	26	0	0	2	1
3	f	19	76	18383.1	18388.2	5103.97	1104.48	1104.48	0	749.243	422.631	150	749.243	422.631	29.1454	8	26	120.855	0	2	1
3	f	19	77	18390.3	18396.9	6632.5	2562.99	2562.99	0	343.373	308.11	150	343.373	308.11	121.293	33	26	28.7074	0	2	1
3	f	19	78	18399.8	18400.5	753.352	0	0	0	579.115	502.352	150	579.115	502.352	150	54	26	0	0	2	1
3	f	19	79	18403	18403.4	343.191	0	0	0	449.975	239.267	150	449.975	239.267	150	57	26	0	0	2	1
3	f	19	80	18405.5	18406.4	972.317	7.00371	7.00371	0	407.725	317.632	150	407.725	317.632	156.898	78	26	6.89815	0	2	1
3	f	19	81	18409.2	18410.9	1706.61	3.37488	3.37488	0	347.955	151.249	150	347.955	151.249	153.375	59	26	3.37488	0	2	1
3	f	19	82	18413.3	18415.5	2255.22	14.1431	14.1431	0	422.167	468.12	150	422.167	468.12	164.143	42	26	14.1431	0	2	1
3	f	19	83	18417.9	18419.2	1226.54	17.9181	17.9181	0	764.261	208.199	150	764.261	208.199	133.863	15	26	16.1374	0	2	1
3	f	19	84	18422.2	18423.1	886.409	70.19	70.19	0	246.707	325.378	150	246.707	325.378	220.19	75	26	70.19	0	2	1
3	f	19	85	18425.8	18427.6	1800.74	119.128	119.128	0	501.486	318.296	150	501.486	318.296	269.128	53	26	119.128	0	2	1
3	f	19	86	18430	18432	1977.14	159.88	159.88	0	279.597	534.792	150	279.597	534.792	10.6343	11	26	139.366	0	2	1
3	f	19	87	18434.4	18435.7	1298.63	51.7348	51.7348	0	429.364	596.186	150	429.364	596.186	201.735	86	26	51.7348	0	2	1
3	f	19	88	18438.6	18441.6	2940.05	630.977	34.316	596.661	502.912	256.268	150	511.912	635.268	184.316	18	26	34.316	379.107	2	1
3	f	19	89	18444.6	18446	1441.08	259.389	259.389	0	364.811	433.15	150	364.811	433.15	409.389	39	26	259.389	0	2	1
3	f	19	90	18448.9	18450.3	1424.81	209.239	209.239	0	689.317	294.756	150	689.317	294.756	358.179	21	26	208.179	0	2	1
3	f	19	91	18452.4	18453.5	1082.98	283.315	283.315	0	345.802	321.93	150	345.802	321.93	433.315	66	26	283.315	0	2	1
3	f	19	92	18455.8	18457.6	1832.67	521.579	521.579	0	683.742	526.246	150	683.742	526.246	472.447	58	26	322.447	0	2	1
3	f	19	93	18460.1	18461	972.561	77.2087	77.2087	0	562.739	459.774	150	562.739	459.774	227.209	52	26	77.2087	0	2	1
3	f	19	94	18463.5	18464.4	891.098	332.141	332.141	0	217.48	401.169	150	217.48	401.169	482.141	66	26	332.141	0	2	1
3	f	19	95	18467.1	18468	872.558	155.531	0	155.531	382.783	439.486	150	507.783	365.486	150	38	26	0	145.262	2	1
3	f	19	96	18470.8	18471.6	806.264	237.743	0	237.743	782.742	271.59	150	560.742	349.59	150	74	26	0	235.304	2	1
3	f	19	97	18474.4	18475.1	700.536	53.697	0	53.697	450.871	223.098	150	502.871	233.098	150	57	26	0	52.9528	2	1
3	f	19	98	18477.8	18478.5	707.556	394.152	0	394.152	583.249	255.766	150	564.249	647.766	150	5	26	0	392.46	2	1
3	f	19	99	18480.9	18482	1073.71	336.198	0	336.198	419.34	398.693	150	743.34	471.693	150	41	26	0	332.122	2	1
3	f	19	100	18484.4	18485.1	685.254	71.6977	0	71.6977	772.149	156.433	150	752.149	220.433	150	18	25	0	67.0522	2	1
3	f	19	101	18500.4	18500.8	415.668	0	0	0	852.584	255.577	150	852.584	255.577	150	99	26	0	0	3	1
3	f	19	102	18503.4	18505	1611.14	102.139	102.139	0	597.801	394.118	150	597.801	394.118	102.295	31	26	47.7051	0	3	1
3	f	19	103	18507.5	18508.3	839.454	158.601	0	158.601	247.063	467.499	150	345.063	590.499	150	73	26	0	157.267	3	1
3	f	19	104	18510.7	18512	1337.69	169.672	0	169.672	800.359	173.819	150	851.359	276.819	150	6	25	0	114.935	3	1
3	f	19	105	18514.4	18515.5	1079.65	518.943	0	518.943	376.092	598.162	150	750.092	273.162	150	56	26	0	495.481	3	1
3	f	19	106	18517.9	18518.5	628.616	236.867	0	236.867	457.54	277.31	150	646.54	410.31	150	41	25	0	231.106	3	1
3	f	19	107	18521	18522.3	1240.47	457.231	0	457.231	813.929	158.02	150	861.929	254.02	150	13	25	0	107.331	3	1
3	f	19	108	18525.2	18525.5	327.166	0	0	0	824.549	300.238	150	824.549	300.238	150	91	25	0	0	3	1
3	f	19	109	18528.1	18528.4	295.905	0	0	0	766.772	362.769	150	766.772	362.769	150	1	25	0	0	3	1
3	f	19	110	18530.8	18531.3	541.4	0	0	0	823.068	327.002	150	823.068	327.002	150	16	25	0	0	3	1
3	f	19	111	18534.3	18536.3	1967.32	32.7082	0	32.7082	782.951	348.021	150	813.951	352.021	150	73	25	0	31.257	3	1
3	f	19	112	18539	18539.4	426.525	0	0	0	773.053	255.018	150	773.053	255.018	150	39	25	0	0	3	1
3	f	19	113	18542.3	18542.6	282.064	0	0	0	590.71	174.541	150	590.71	174.541	150	0	25	0	0	3	1
3	f	19	114	18544.9	18545.3	424.483	0	0	0	472.532	452.388	150	472.532	452.388	150	57	25	0	0	3	1
3	f	19	115	18548.3	18548.6	369.164	0	0	0	197.87	483.239	150	197.87	483.239	150	7	25	0	0	3	1
3	f	19	116	18550.8	18551.3	443.154	0	0	0	564.288	444.713	150	564.288	444.713	150	50	25	0	0	3	1
3	f	19	117	18553.9	18554.3	378.934	0	0	0	333.631	286.119	150	333.631	286.119	150	39	25	0	0	3	1
3	f	19	118	18556.6	18557.1	483.999	0	0	0	709.011	243.936	150	709.011	243.936	150	43	25	0	0	3	1
3	f	19	119	18559.9	18560.6	692.062	84.0619	0	84.0619	165.654	363.718	150	242.654	390.718	150	64	25	0	81.5966	3	1
3	f	19	120	18563.2	18565.5	2297.2	306.932	0	306.932	542.899	379.115	150	793.899	533.115	150	54	25	0	294.478	3	1
3	f	19	121	18567.7	18569.1	1318.24	256.161	0	256.161	629.958	364.254	150	833.958	396.254	150	74	25	0	206.495	3	1
3	f	19	122	18571.5	18572.4	930.574	223.664	0	223.664	307.703	509.603	150	285.703	303.603	150	32	25	0	207.171	3	1
3	f	19	123	18575	18575.9	867.743	200.697	0	200.697	608.951	324.553	150	765.951	385.553	150	83	25	0	168.434	3	1
3	f	19	124	18578.2	18579.3	1162.97	607.672	0	607.672	754.158	479.428	150	906.158	187.428	150	2	25	0	329.193	3	1
3	f	19	125	18581.7	18582.5	794.949	275.461	0	275.461	611.572	254.297	150	802.572	353.297	150	27	25	0	215.133	3	1
3	f	19	126	18585.5	18586.2	716.968	287.32	0	287.32	186.967	251.919	150	464.967	309.919	150	86	25	0	283.986	3	1
3	f	19	127	18588.6	18589.3	732.531	212.308	0	212.308	642.842	550.727	150	487.842	552.727	150	28	25	0	155.013	3	1
3	f	19	128	18591.4	18592.4	978.969	0	0	0	613.747	190.277	150	613.747	190.277	150	62	25	0	0	3	1
3	f	19	129	18595.4	18595.6	256.316	0	0	0	348.234	257.868	150	348.234	257.868	150	43	25	0	0	3	1
3	f	19	130	18598.6	18599.1	495.607	0	0	0	487.577	375.362	150	487.577	375.362	150	56	25	0	0	3	1
3	f	19	131	18601.5	18602.2	636.188	0	0	0	688.446	520.625	150	688.446	520.625	150	32	25	0	0	3	1
3	f	19	132	18604.8	18605.2	353.836	0	0	0	577.817	506.203	150	577.817	506.203	150	76	25	0	0	3	1
3	f	19	133	18608.1	18608.5	368.927	0	0	0	705.796	204.659	150	705.796	204.659	150	10	25	0	0	3	1
3	f	19	134	18611.4	18611.8	342.154	0	0	0	681.337	264.439	150	681.337	264.439	150	22	25	0	0	3	1
3	f	19	135	18614	18614.7	656.974	177.355	0	177.355	658.833	232.484	150	741.833	386.484	150	99	25	0	174.943	3	1
3	f	19	136	18617.5	18618.1	656.876	0	0	0	156.486	508.517	150	156.486	508.517	150	59	25	0	0	3	1
3	f	19	137	18620.9	18621.3	319.032	0	0	0	869.942	177.574	150	869.942	177.574	150	88	25	0	0	3	1
3	f	19	138	18623.7	18624.1	422.602	0	0	0	402.775	598.316	150	402.775	598.316	150	32	25	0	0	3	1
3	f	19	139	18627.1	18627.4	320.672	0	0	0	754.241	605.832	150	754.241	605.832	150	85	25	0	0	3	1
3	f	19	140	18629.5	18630	519.196	0	0	0	464.455	427.851	150	464.455	427.851	150	12	25	0	0	3	1
3	f	19	141	18633	18633.4	372.769	0	0	0	417.543	546.167	150	417.543	546.167	150	3	25	0	0	3	1
3	f	19	142	18636	18636.3	352.225	0	0	0	469.679	279.237	150	469.679	279.237	150	1	25	0	0	3	1
3	f	19	143	18639.2	18639.6	384.863	0	0	0	738.231	595.916	150	738.231	595.916	150	86	25	0	0	3	1
3	f	19	144	18641.9	18642.3	316.877	0	0	0	592.791	280.927	150	592.791	280.927	150	62	25	0	0	3	1
3	f	19	145	18644.9	18645.2	305.826	0	0	0	845.061	538.288	150	845.061	538.288	150	66	25	0	0	3	1
3	f	19	146	18648	18648.6	647.566	19.6228	0	19.6228	869.813	427.832	150	878.813	437.832	150	9	25	0	13.4536	3	1
3	f	19	147	18651	18651.8	813.902	61.3816	0	61.3816	415.309	511.469	150	463.309	548.469	150	12	25	0	60.6053	3	1
3	f	19	148	18654.5	18655.3	815.343	2	0	2	818.691	381.34	150	819.691	382.34	150	35	25	0	1.41421	3	1
3	f	19	149	18658.1	18658.7	634.774	60.712	0	60.712	860.443	492.717	150	822.443	447.717	150	74	25	0	58.8982	3	1
3	f	19	150	18661.3	18662	721.384	24.4061	0	24.4061	651.341	241.838	150	629.341	231.838	150	9	25	0	24.1661	3	1
3	f	19	151	18664.2	18664.8	615.833	26.1837	0	26.1837	839.516	258.676	150	857.516	277.676	150	57	25	0	26.1725	4	1
3	f	19	152	18667.5	18668.2	768.922	18.2847	0	18.2847	650.19	270.932	150	639.19	271.932	150	43	25	0	11.0454	4	1
3	f	19	153	18671.1	18671.4	266.62	0	0	0	637.077	167.457	150	637.077	167.457	150	65	25	0	0	4	1
3	f	19	154	18674.1	18674.7	592.254	13.1224	0	13.1224	733.224	380.708	150	740.224	389.708	150	11	25	0	11.4018	4	1
3	f	19	155	18677	18677.3	300.926	0	0	0	670.79	433.81	150	670.79	433.81	150	48	25	0	0	4	1
3	f	19	156	18679.8	18680.4	593.751	0	0	0	458.768	351.045	150	458.768	351.045	150	17	25	0	0	4	1
3	f	19	157	18683.3	18683.8	536.851	0	0	0	161.535	609.991	150	161.535	609.991	150	52	25	0	0	4	1
3	f	19	158	18686.5	18687.3	788.994	3	0	3	279.314	287.529	150	282.314	287.529	150	16	25	0	3	4	1
3	f	19	159	18689.4	18689.9	458.471	0	0	0	706.705	444.383	150	706.705	444.383	150	87	25	0	0	4	1
3	f	19	160	18692.2	18693.5	1248.64	18.0934	0	18.0934	818.909	268.204	150	835.909	273.204	150	67	25	0	17.72	4	1
3	f	19	161	18696.4	18697.6	1213.62	57.9068	0	57.9068	623.881	306.301	150	573.881	315.301	150	21	25	0	50.8035	4	1
3	f	19	162	18700.3	18700.8	445.458	0	0	0	739.222	489.378	150	739.222	489.378	150	25	25	0	0	4	1
3	f	19	163	18703.3	18705.6	2255.77	71.7485	71.7485	0	240.516	367.713	150	240.516	367.713	78.2515	92	25	71.7485	0	4	1
3	f	19	164	18707.8	18708.7	878.132	49.7388	49.7388	0	194.378	309.613	150	194.378	309.613	100.261	34	25	49.7388	0	4	1
3	f	19	165	18710.8	18711.7	891.697	36.1197	0	36.1197	286.714	303.428	150	321.714	308.428	150	14	25	0	35.3553	4	1
3	f	19	166	18714.4	18714.8	437.988	0	0	0	839.414	612.189	150	839.414	612.189	150	65	25	0	0	4	1
3	f	19	167	18717.3	18717.6	329.659	0	0	0	850.077	337.043	150	850.077	337.043	150	21	25	0	0	4	1
3	f	19	168	18719.6	18720	405.864	0	0	0	224.019	600.186	150	224.019	600.186	150	20	25	0	0	4	1
3	f	19	169	18722.2	18722.4	249.688	0	0	0	414.799	572.02	150	414.799	572.02	150	62	25	0	0	4	1
3	f	19	170	18725.1	18725.5	387.381	0	0	0	782.503	511.904	150	782.503	511.904	150	36	25	0	0	4	1
3	f	19	171	18728	18730.1	2090.37	152.367	123.367	29	257.098	611.094	150	228.098	611.094	26.633	87	25	123.367	29	4	1
3	f	19	172	18732.5	18734.6	2147.97	128.56	57.153	71.4066	669.558	322.981	150	732.558	297.981	93.9762	66	25	56.0238	67.7791	4	1
3	f	19	173	18737.1	18739	1906.52	848.412	152.624	695.788	852.526	363.486	150	627.526	470.486	9.7629	95	25	140.237	249.147	4	1
3	f	19	174	18741.2	18748.4	7191.81	5678.56	1785.12	3893.44	756.045	590.189	150	419.045	344.189	49.3338	65	25	100.666	417.235	4	1
3	f	19	175	18751.1	18752.7	1555.84	297.978	158.308	139.67	699.222	580.418	150	811.222	574.418	1	46	25	149	112.161	4	1
3	f	19	176	18755.4	18760.3	4865.24	2285.09	483.111	1801.98	276.69	285.958	150	337.69	588.958	32.5206	67	25	117.479	309.079	4	1
3	f	19	177	18762.7	18763.2	528.983	0	0	0	682.66	272.135	150	682.66	272.135	150	22	25	0	0	4	1
3	f	19	178	18765.4	18765.7	326.576	0	0	0	251.534	617.457	150	251.534	617.457	150	4	25	0	0	4	1
3	f	19	179	18768.6	18768.9	271.622	0	0	0	681.075	180.677	150	681.075	180.677	150	72	25	0	0	4	1
3	f	19	180	18771	18771.4	341.926	0	0	0	417.241	351.539	150	417.241	351.539	150	69	25	0	0	4	1
3	f	19	181	18773.6	18774	387.653	0	0	0	446.063	539.066	150	446.063	539.066	150	12	25	0	0	4	1
3	f	19	182	18776.4	18776.6	238.104	0	0	0	335.245	387.296	150	335.245	387.296	150	64	25	0	0	4	1
3	f	19	183	18778.8	18779.2	341.66	0	0	0	219.542	528.296	150	219.542	528.296	150	77	25	0	0	4	1
3	f	19	184	18781.6	18781.9	255.596	0	0	0	681.428	216.327	150	681.428	216.327	150	42	25	0	0	4	1
3	f	19	185	18784.9	18785.4	544.656	0	0	0	495.035	250.752	150	495.035	250.752	150	35	25	0	0	4	1
3	f	19	186	18787.9	18788.2	338.083	0	0	0	804.327	308.602	150	804.327	308.602	150	45	25	0	0	4	1
3	f	19	187	18791.2	18801.7	10545.3	13198.9	1471.16	11727.7	255.187	250.693	150	712.187	247.693	20.4169	91	25	129.583	457.01	4	1
3	f	19	188	18804.2	18805.2	1062.44	0	0	0	221.063	364.744	150	221.063	364.744	150	78	25	0	0	4	1
3	f	19	189	18807.9	18811.3	3390.3	1626.56	254.51	1372.05	438.829	516.288	150	335.829	524.288	158.92	39	25	8.91995	103.31	4	1
3	f	19	190	18813.8	18822.2	8415.01	10166.2	0	10166.2	581.016	388.751	150	257.016	496.751	150	30	25	0	341.526	4	1
3	f	19	191	18824.4	18824.7	357.691	0	0	0	733.224	570.768	150	733.224	570.768	150	65	25	0	0	4	1
3	f	19	192	18827.4	18827.7	270.73	0	0	0	653.468	339.681	150	653.468	339.681	150	39	25	0	0	4	1
3	f	19	193	18829.9	18830.3	391.608	0	0	0	814.847	304.103	150	814.847	304.103	150	87	25	0	0	4	1
3	f	19	194	18832.5	18832.7	270.17	0	0	0	486.361	471.539	150	486.361	471.539	150	44	25	0	0	4	1
3	f	19	195	18835.6	18835.8	206.147	0	0	0	219.437	163.927	150	219.437	163.927	150	38	25	0	0	4	1
3	f	19	196	18838.1	18838.4	236.635	0	0	0	588.052	262.704	150	588.052	262.704	150	41	25	0	0	4	1
3	f	19	197	18840.6	18840.9	310.487	0	0	0	747.74	303.711	150	747.74	303.711	150	48	25	0	0	4	1
3	f	19	198	18843.9	18844.2	279.924	0	0	0	216.998	260.032	150	216.998	260.032	150	96	25	0	0	4	1
3	f	19	199	18846.9	18849.1	2218.48	375.292	159.257	216.035	841.223	263.554	150	630.223	297.554	55.521	9	25	94.479	213.722	4	1
3	f	19	200	18851.6	18852.3	725.841	68.2052	68.2052	0	579.647	180.602	150	579.647	180.602	81.7948	2	25	68.2052	0	4	1
3	f	19	201	18860.3	18860.9	659.329	0	0	0	234.108	339.845	150	234.108	339.845	150	98	25	0	0	5	1
3	f	19	202	18863.8	18864.6	736.518	112.07	112.07	0	192.91	329.325	150	192.91	329.325	37.9304	72	25	112.07	0	5	1
3	f	19	203	18866.8	18867.2	452.82	0	0	0	393.853	189.715	150	393.853	189.715	150	77	25	0	0	5	1
3	f	19	204	18869.8	18870.4	566.138	40.8411	40.8411	0	598.891	401.838	150	598.891	401.838	109.159	11	25	40.8411	0	5	1
3	f	19	205	18873.2	18873.6	402.647	0	0	0	836.799	378.421	150	836.799	378.421	150	10	25	0	0	5	1
3	f	19	206	18876.4	18877.1	661.446	276.796	276.796	0	704.619	573.102	150	704.619	573.102	1.03293	95	25	148.967	0	5	1
3	f	19	207	18880	18881.9	1886.01	958.046	958.046	0	530.463	395.042	150	530.463	395.042	1	34	25	149	0	5	1
3	f	19	208	18883.9	18885.3	1360.32	455.033	455.033	0	185.923	553.667	150	185.923	553.667	3.03417	17	25	146.966	0	5	1
3	f	19	209	18888	18889	1006.59	241.038	241.038	0	529.07	193.795	150	529.07	193.795	1.3251	92	25	148.675	0	5	1
3	f	19	210	18891.7	18892.6	896.516	208.596	208.596	0	641.558	230.767	150	641.558	230.767	1.3154	25	25	148.685	0	5	1
3	f	19	211	18894.8	18895.8	1028.18	243.751	243.751	0	520.383	523.795	150	520.383	523.795	1.20131	93	25	148.799	0	5	1
3	f	19	212	18898.5	18901.5	2968.89	641.2	641.2	0	705.633	199.052	150	705.633	199.052	1	9	25	149	0	5	1
3	f	19	213	18904.5	18905.3	774.943	440.897	440.897	0	191.408	401.615	150	191.408	401.615	1	8	25	149	0	5	1
3	f	19	214	18907.6	18910	2431.97	623.728	623.728	0	265.104	491.521	150	265.104	491.521	116.633	85	25	33.3673	0	5	1
3	f	19	215	18913	18920.3	7314.88	1568.47	1568.47	0	497.045	438.872	150	497.045	438.872	988.949	43	25	838.949	0	5	1
3	f	19	216	18923.2	18930.1	6902.75	201.664	0	201.664	266.014	613.375	150	152.014	618.375	150	55	25	0	114.11	5	1
3	f	19	217	18933.1	18937.2	4120.84	325.329	0	325.329	271.806	379.111	150	151.806	618.111	150	37	25	0	267.434	5	1
3	f	19	218	18939.8	18940.2	488.893	0	0	0	774.394	578.244	150	774.394	578.244	150	86	25	0	0	5	1
3	f	19	219	18942.5	18943.4	912.822	301.023	0	301.023	499.177	156.6	150	792.177	131.6	150	51	25	0	294.065	5	1
3	f	19	220	18946	18946.7	788.933	99.7517	99.7517	0	664.545	400.275	150	664.545	400.275	53.7924	97	25	96.2076	0	5	1
3	f	19	221	18948.8	18949.6	823.083	134.365	134.365	0	434.087	477.546	150	434.087	477.546	15.6353	73	25	134.365	0	5	1
3	f	19	222	18952.4	18953	565.424	215.769	215.769	0	569.366	504.09	150	569.366	504.09	365.769	86	25	215.769	0	5	1
3	f	19	223	18955.3	18956.1	801.189	92.8923	0	92.8923	654.556	293.261	150	732.556	248.261	150	55	25	0	90.05	5	1
3	f	19	224	18959	18960.4	1346.84	205.869	0	205.869	392.892	412.624	150	291.892	377.624	150	66	25	0	106.892	5	1
3	f	19	225	18962.7	18966.7	4005.63	51.8332	0	51.8332	717.291	317.108	150	766.291	330.108	150	9	25	0	50.6952	5	1
3	f	19	226	18969	18969.8	886.824	103.096	0	103.096	375.756	298.477	150	470.756	336.477	150	42	25	0	102.318	5	1
3	f	19	227	18972.4	18973.2	732.323	196.726	0	196.726	383.637	489.916	150	555.637	568.916	150	32	25	0	189.275	5	1
3	f	19	228	18976.1	18976.7	597.573	193.487	0	193.487	337.951	564.477	150	527.951	578.477	150	50	25	0	190.515	5	1
3	f	19	229	18979	18979.6	600.918	214.366	0	214.366	395.6	290.216	150	584.6	387.216	150	90	25	0	212.438	5	1
3	f	19	230	18982.3	18982.9	570.815	190.407	0	190.407	338.65	591.969	150	520.65	638.969	150	78	25	0	187.971	5	1
3	f	19	231	18985.5	18986.1	616.657	156.68	0	156.68	566.307	542.582	150	714.307	584.582	150	65	25	0	153.844	5	1
3	f	19	232	18988.3	18989.4	1087.14	225.758	0	225.758	211.934	412.465	150	428.934	464.465	150	71	25	0	223.143	5	1
3	f	19	233	18991.7	18992.5	869.426	18.5089	18.5089	0	668.01	489.729	150	668.01	489.729	156.949	37	25	6.94946	0	5	1
3	f	19	234	18994.9	18995.8	902.373	108.766	108.766	0	764.396	490.641	150	764.396	490.641	41.2338	23	25	108.766	0	5	1
3	f	19	235	18997.9	18998.7	807.903	89.2487	89.2487	0	453.712	588.661	150	453.712	588.661	239.249	48	25	89.2487	0	5	1
3	f	19	236	19001.2	19001.6	474.943	264.152	0	264.152	726.79	596.625	150	940.79	734.625	150	64	25	0	254.637	5	1
3	f	19	237	19004.4	19004.9	552.982	144.892	0	144.892	403.768	207.678	150	535.768	266.678	150	30	25	0	144.586	5	1
3	f	19	238	19007.3	19007.9	637.607	285.53	0	285.53	443.434	195.011	150	652.434	389.011	150	27	25	0	285.161	5	1
3	f	19	239	19010.2	19011.4	1203.79	96.4902	42.2804	54.2098	517.009	304.212	150	553.009	343.212	192.28	1	25	42.2804	53.0754	5	1
3	f	19	240	19013.7	19014.4	674.936	183.058	183.058	0	323.274	486.533	150	323.274	486.533	333.058	80	25	183.058	0	5	1
3	f	19	241	19016.6	19017.4	758.625	178.394	178.394	0	346.567	175.226	150	346.567	175.226	1	49	25	149	0	5	1
3	f	19	242	19019.5	19020.2	708.63	40.8918	40.8918	0	721.714	259.991	150	721.714	259.991	190.892	1	25	40.8918	0	5	1
3	f	19	243	19023.2	19023.7	546.204	181.575	181.575	0	508.945	310.314	150	508.945	310.314	331.575	66	25	181.575	0	5	1
3	f	19	244	19026.6	19027.2	564.197	155.472	155.472	0	697.32	176.967	150	697.32	176.967	305.472	47	25	155.472	0	5	1
3	f	19	245	19029.7	19030.6	877.44	279.343	279.343	0	696.774	532.192	150	696.774	532.192	429.343	66	25	279.343	0	5	1
3	f	19	246	19032.7	19033.3	561.471	77.6993	77.6993	0	575.292	558.764	150	575.292	558.764	224.243	72	25	74.2432	0	5	1
3	f	19	247	19036.2	19037.1	890.1	170.467	170.467	0	785.103	533.362	150	785.103	533.362	320.4	45	25	170.4	0	5	1
3	f	19	248	19040	19040.6	557.89	93.1605	0	93.1605	846.223	243.402	150	938.223	254.402	150	71	25	0	92.6553	5	1
3	f	19	249	19042.8	19043.8	1018.46	58.9184	58.9184	0	578.078	163.409	150	578.078	163.409	208.918	56	25	58.9184	0	5	1
3	f	19	250	19046.2	19047.2	1046.98	0	0	0	694.537	171.803	150	694.537	171.803	150	16	25	0	0	5	1
3	f	19	251	19050	19050.6	569.694	206.119	0	206.119	375.71	362.217	150	564.71	419.217	150	71	25	0	197.408	6	1
3	f	19	252	19052.9	19053.7	790.517	138.635	138.635	0	798.55	539.117	150	798.55	539.117	286.842	68	25	136.842	0	6	1
3	f	19	253	19055.9	19056.6	653.407	140.607	140.607	0	570.122	579.253	150	570.122	579.253	9.39309	91	25	140.607	0	6	1
3	f	19	254	19058.9	19060	1077.07	0	0	0	259.591	340.678	150	259.591	340.678	150	45	25	0	0	6	1
3	f	19	255	19062.6	19063.5	826.48	232.116	232.116	0	737.75	169.581	150	737.75	169.581	382.116	52	25	232.116	0	6	1
3	f	19	256	19065.6	19066.3	711.413	163.388	163.388	0	665.589	198.921	150	665.589	198.921	313.388	36	25	163.388	0	6	1
3	f	19	257	19068.6	19069.2	608.186	261.393	261.393	0	556.023	170.158	150	556.023	170.158	411.393	89	25	261.393	0	6	1
3	f	19	258	19071.7	19072.7	993.111	255.69	255.69	0	271.686	398.029	150	271.686	398.029	1	48	25	149	0	6	1
3	f	19	259	19075	19076.6	1604.63	540.8	540.8	0	591.534	363.077	150	591.534	363.077	1.12983	2	25	148.87	0	6	1
3	f	19	260	19078.7	19080.2	1539.39	306.369	306.369	0	235.71	614.334	150	235.71	614.334	1	43	25	149	0	6	1
3	f	19	261	19082.4	19083.2	868.387	225.886	225.886	0	455.347	342.882	150	455.347	342.882	1	35	25	149	0	6	1
3	f	19	262	19086	19086.7	755.954	279.701	279.701	0	494.513	459.082	150	494.513	459.082	1	20	25	149	0	6	1
3	f	19	263	19089.7	19090.4	677.174	588.574	588.574	0	173.503	457.046	150	173.503	457.046	708.745	26	25	558.745	0	6	1
3	f	19	264	19093.1	19093.8	698.297	135.028	135.028	0	645.512	250.017	150	645.512	250.017	18.7837	22	25	131.216	0	6	1
3	f	19	265	19096.8	19097.7	869.827	156.302	156.302	0	663.709	328.076	150	663.709	328.076	306.302	73	25	156.302	0	6	1
3	f	19	266	19100.1	19101.8	1665.61	264.735	264.735	0	296.834	614.059	150	296.834	614.059	410.057	86	25	260.057	0	6	1
3	f	19	267	19104.5	19105.4	871.969	221.173	221.173	0	770.289	258.354	150	770.289	258.354	371.173	89	25	221.173	0	6	1
3	f	19	268	19108.2	19108.8	619.469	307.029	307.029	0	317.678	240.501	150	317.678	240.501	457.029	86	25	307.029	0	6	1
3	f	19	269	19111.2	19112.7	1497.44	212.48	212.48	0	154.69	521.777	150	154.69	521.777	362.48	23	25	212.48	0	6	1
3	f	19	270	19115.5	19116.4	843.634	221.143	221.143	0	432.571	323.131	150	432.571	323.131	1	53	25	149	0	6	1
3	f	19	271	19119.3	19120	726.41	237.189	237.189	0	598.781	208.292	150	598.781	208.292	387.189	34	25	237.189	0	6	1
3	f	19	272	19122.6	19123.1	539.668	273.44	0	273.44	387.701	158.419	150	178.701	-9.5811	150	95	25	0	268.151	6	1
3	f	19	273	19125.7	19126.3	580.833	356.401	0	356.401	307.439	226.718	150	-47.5608	256.718	150	57	25	0	356.265	6	1
3	f	19	274	19129.2	19130.4	1156.35	121.437	0	121.437	224.242	406.139	150	106.242	425.139	150	79	25	0	119.52	6	1
3	f	19	275	19132.9	19134.2	1299.04	305.828	157.794	148.034	520.153	397.036	150	373.153	396.036	307.794	7	25	157.794	147.003	6	1
3	f	19	276	19136.3	19142	5663.01	5560.6	5560.6	0	316.839	166.403	150	316.839	166.403	266.905	20	25	116.905	0	6	1
3	f	19	277	19144.6	19145.4	758.05	94	0	94	166.395	519.027	150	260.395	519.027	150	92	25	0	94	6	1
3	f	19	278	19148.4	19151.1	2718.61	1167.46	491.686	675.771	781.28	586.973	150	616.28	488.973	208.357	38	25	58.3573	191.909	6	1
3	f	19	279	19153.6	19154.1	522.7	317.019	0	317.019	254.547	425.569	150	531.547	558.569	150	56	25	0	307.275	6	1
3	f	19	280	19157	19157.7	632.009	153.472	0	153.472	796.898	448.845	150	928.898	518.845	150	73	25	0	149.412	6	1
3	f	19	281	19160.4	19161	614.392	246.167	0	246.167	341.334	470.724	150	116.334	373.724	150	48	25	0	245.018	6	1
3	f	19	282	19163.4	19164.2	859.418	226.577	0	226.577	434.584	533.901	150	649.584	563.901	150	93	25	0	217.083	6	1
3	f	19	283	19167.2	19168	732.726	509.975	0	509.975	525.38	403.842	150	41.3801	279.842	150	90	25	0	499.632	6	1
3	f	19	284	19170.4	19183.5	13153.8	7820.61	579.908	7240.71	225.723	607.58	150	376.723	97.5801	528.296	95	25	378.296	531.884	6	1
3	f	19	285	19186.3	19201.7	15480.8	11093.5	0	11093.5	717.014	247.316	150	113.014	425.316	150	9	25	0	629.682	6	1
3	f	19	286	19204.3	19204.6	323.576	0	0	0	672.258	171.517	150	672.258	171.517	150	12	25	0	0	6	1
3	f	19	287	19206.9	19207.2	347.597	0	0	0	518.062	350.624	150	518.062	350.624	150	87	25	0	0	6	1
3	f	19	288	19209.3	19209.7	365.447	0	0	0	625.955	429.944	150	625.955	429.944	150	78	25	0	0	6	1
3	f	19	289	19212.3	19213.2	858.653	0	0	0	445.077	442.356	150	445.077	442.356	150	71	25	0	0	6	1
3	f	19	290	19215.6	19215.8	296.629	0	0	0	717.886	502.563	150	717.886	502.563	150	19	25	0	0	6	1
3	f	19	291	19217.9	19218.3	319.947	0	0	0	850.649	298.491	150	850.649	298.491	150	86	25	0	0	6	1
3	f	19	292	19220.6	19220.9	341.864	0	0	0	261.391	548.192	150	261.391	548.192	150	31	25	0	0	6	1
3	f	19	293	19223.4	19223.5	86.493	0	0	0	260.004	477.8	150	260.004	477.8	150	77	26	0	0	6	1
3	f	19	294	19226.4	19226.6	227.05	0	0	0	711.868	328.497	150	711.868	328.497	150	13	25	0	0	6	1
3	f	19	295	19229.2	19229.5	291.358	0	0	0	312.421	514.456	150	312.421	514.456	150	46	25	0	0	6	1
3	f	19	296	19231.8	19232.1	287.212	0	0	0	839.634	446.327	150	839.634	446.327	150	44	25	0	0	6	1
3	f	19	297	19234.3	19234.5	288.822	0	0	0	671.675	394.283	150	671.675	394.283	150	38	25	0	0	6	1
3	f	19	298	19236.7	19236.9	260.604	0	0	0	732.955	465.107	150	732.955	465.107	150	73	25	0	0	6	1
3	f	19	299	19239.3	19239.3	94.613	0	0	0	369.774	309.94	150	369.774	309.94	150	34	25	0	0	6	1
3	f	19	300	19242.4	19242.7	337.023	0	0	0	305.071	421.627	150	305.071	421.627	150	60	25	0	0	6	1
3	f	19	301	19247.4	19249	1652.47	34.6306	0	34.6306	188.961	382.719	150	193.961	348.719	150	18	25	0	34.3657	7	1
3	f	19	302	19251.7	19252.1	313.647	0	0	0	532.997	346.897	150	532.997	346.897	150	49	25	0	0	7	1
3	f	19	303	19254.9	19254.9	14.858	0	0	0	814.227	565.458	150	814.227	565.458	150	55	25	0	0	7	1
3	f	19	304	19257.6	19257.8	228.812	0	0	0	763.192	171.786	150	763.192	171.786	150	26	25	0	0	7	1
3	f	19	305	19260.3	19260.4	104.694	0	0	0	323.429	327.092	150	323.429	327.092	150	90	25	0	0	7	1
3	f	19	306	19262.5	19262.7	210.906	0	0	0	866.204	317.721	150	866.204	317.721	150	89	25	0	0	7	1
3	f	19	307	19265	19265.1	21.215	0	0	0	188.818	363.459	150	188.818	363.459	150	42	25	0	0	7	1
3	f	19	308	19267.9	19268.3	350.794	0	0	0	776.602	275.489	150	776.602	275.489	150	17	25	0	0	7	1
3	f	19	309	19270.8	19271.1	305.999	0	0	0	420.561	340.658	150	420.561	340.658	150	6	25	0	0	7	1
3	f	19	310	19273.7	19274.1	357.523	0	0	0	399.933	424.875	150	399.933	424.875	150	40	25	0	0	7	1
3	f	19	311	19277	19277.3	280.972	0	0	0	544.295	429.489	150	544.295	429.489	150	93	25	0	0	7	1
3	f	19	312	19279.9	19280.3	332.154	0	0	0	255.534	572.635	150	255.534	572.635	150	19	25	0	0	7	1
3	f	19	313	19283.3	19283.4	94.002	0	0	0	276.517	542.199	150	276.517	542.199	150	77	25	0	0	7	1
3	f	19	314	19285.9	19286.7	827.899	112.381	0	112.381	650.414	242.381	150	741.414	257.381	150	52	25	0	92.228	7	1
3	f	19	315	19289.3	19289.8	556.591	0	0	0	312.265	366.607	150	312.265	366.607	150	37	25	0	0	7	1
3	f	19	316	19292.5	19292.5	22.854	0	0	0	817.335	344.401	150	817.335	344.401	150	51	25	0	0	7	1
3	f	19	317	19294.8	19295.1	323.04	0	0	0	674.24	490.634	150	674.24	490.634	150	83	25	0	0	7	1
3	f	19	318	19297.7	19297.7	15.102	0	0	0	769.588	595.421	150	769.588	595.421	150	40	25	0	0	7	1
3	f	19	319	19300.3	19300.5	173.744	0	0	0	782.154	436.005	150	782.154	436.005	150	94	25	0	0	7	1
3	f	19	320	19303.4	19303.6	218.669	0	0	0	843.917	357.529	150	843.917	357.529	150	86	26	0	0	7	1
3	f	19	321	19306.3	19306.5	257.441	0	0	0	366.738	311.645	150	366.738	311.645	150	94	26	0	0	7	1
3	f	19	322	19308.9	19309.3	351.981	0	0	0	787.726	613.693	150	787.726	613.693	150	47	26	0	0	7	1
3	f	19	323	19311.5	19311.9	380.236	0	0	0	666.026	520.116	150	666.026	520.116	150	94	26	0	0	7	1
3	f	19	324	19314.1	19314.5	375.911	0	0	0	775.363	227.003	150	775.363	227.003	150	21	26	0	0	7	1
3	f	19	325	19316.7	19316.9	246.98	0	0	0	724.848	466.228	150	724.848	466.228	150	7	26	0	0	7	1
3	f	19	326	19319.6	19319.9	367.287	0	0	0	441.029	214.433	150	441.029	214.433	150	15	26	0	0	7	1
3	f	19	327	19322.9	19323.1	248.692	0	0	0	575.888	451.956	150	575.888	451.956	150	40	25	0	0	7	1
3	f	19	328	19325.8	19326.1	238.485	0	0	0	615.165	178.763	150	615.165	178.763	150	89	26	0	0	7	1
3	f	19	329	19328.4	19328.6	222.172	0	0	0	751.372	438.362	150	751.372	438.362	150	31	26	0	0	7	1
3	f	19	330	19331.1	19331.5	375.994	0	0	0	336.25	428.061	150	336.25	428.061	150	73	26	0	0	7	1
3	f	19	331	19333.7	19334	380.57	0	0	0	706.702	214.744	150	706.702	214.744	150	72	26	0	0	7	1
3	f	19	332	19336.9	19336.9	13.598	0	0	0	426.61	257.338	150	426.61	257.338	150	37	26	0	0	7	1
3	f	19	333	19339.1	19339.6	492.29	0	0	0	660.874	167.248	150	660.874	167.248	150	48	26	0	0	7	1
3	f	19	334	19342.5	19342.7	205.723	0	0	0	667.139	285.512	150	667.139	285.512	150	60	26	0	0	7	1
3	f	19	335	19345.7	19345.8	165.981	0	0	0	744.463	236.881	150	744.463	236.881	150	51	26	0	0	7	1
3	f	19	336	19348.4	19348.9	468.689	0	0	0	857.367	305.159	150	857.367	305.159	150	85	26	0	0	7	1
3	f	19	337	19351.8	19352.1	263.736	0	0	0	357.201	447.596	150	357.201	447.596	150	73	26	0	0	7	1
3	f	19	338	19354.6	19354.6	22.017	0	0	0	796.281	481.735	150	796.281	481.735	150	76	26	0	0	7	1
3	f	19	339	19357.6	19357.8	237.354	0	0	0	393.493	462.97	150	393.493	462.97	150	15	26	0	0	7	1
3	f	19	340	19360.3	19360.3	8.803	0	0	0	841.411	406.479	150	841.411	406.479	150	48	26	0	0	7	1
3	f	19	341	19363.1	19363.7	604.874	0	0	0	198.139	518.207	150	198.139	518.207	150	93	26	0	0	7	1
3	f	19	342	19366.2	19366.8	547.996	0	0	0	786.535	274.507	150	786.535	274.507	150	48	26	0	0	7	1
3	f	19	343	19369.3	19369.6	293.351	0	0	0	609.687	348.128	150	609.687	348.128	150	13	26	0	0	7	1
3	f	19	344	19372	19372.2	245.567	0	0	0	727.753	180.263	150	727.753	180.263	150	47	26	0	0	7	1
3	f	19	345	19374.7	19375.2	478.056	0	0	0	367.46	175.5	150	367.46	175.5	150	81	26	0	0	7	1
3	f	19	346	19377.2	19377.6	411.167	0	0	0	503.17	248.333	150	503.17	248.333	150	93	26	0	0	7	1
3	f	19	347	19380.2	19380.6	419.383	0	0	0	616.384	514.881	150	616.384	514.881	150	80	26	0	0	7	1
3	f	19	348	19383.2	19383.3	25.288	0	0	0	575.014	247.471	150	575.014	247.471	150	94	26	0	0	7	1
3	f	19	349	19386.1	19386.1	25.467	0	0	0	312.827	594.285	150	312.827	594.285	150	10	26	0	0	7	1
3	f	19	350	19388.7	19389.1	401.187	0	0	0	764.77	205.02	150	764.77	205.02	150	84	26	0	0	7	1
3	f	19	351	19391.2	19391.5	318.517	0	0	0	397.573	309.984	150	397.573	309.984	150	69	26	0	0	8	1
3	f	19	352	19393.8	19394.1	299.032	0	0	0	713.869	326.487	150	713.869	326.487	150	4	26	0	0	8	1
3	f	19	353	19396.8	19397.1	329.346	0	0	0	817.203	421.261	150	817.203	421.261	150	60	26	0	0	8	1
3	f	19	354	19399.6	19400.5	861.075	0	0	0	515.991	209.818	150	515.991	209.818	150	17	26	0	0	8	1
3	f	19	355	19403.4	19403.5	88.254	0	0	0	804.625	547.878	150	804.625	547.878	150	11	26	0	0	8	1
3	f	19	356	19405.9	19406.1	248.907	0	0	0	178.792	410.22	150	178.792	410.22	150	1	26	0	0	8	1
3	f	19	357	19408.7	19409.1	450.149	0	0	0	722.269	370.61	150	722.269	370.61	150	27	26	0	0	8	1
3	f	19	358	19411.3	19412.5	1206.74	18.5774	0	18.5774	173.54	292.255	150	190.54	285.255	150	59	26	0	18.3848	8	1
3	f	19	359	19414.9	19415.5	592.756	207.83	0	207.83	369.763	394.304	150	553.763	460.304	150	26	26	0	195.479	8	1
3	f	19	360	19417.6	19419.3	1643.76	102.57	0	102.57	518.887	558.834	150	452.887	483.834	150	92	26	0	99.905	8	1
3	f	19	361	19421.5	19422.2	719.157	137.332	0	137.332	305.647	510.585	150	431.647	509.585	150	45	26	0	126.004	8	1
3	f	19	362	19425.1	19425.6	518.059	95.7497	0	95.7497	668.645	413.939	150	579.645	383.939	150	20	26	0	93.9202	8	1
3	f	19	363	19428.3	19428.7	398.098	5	0	5	681.314	545.698	150	686.314	545.698	150	19	26	0	5	8	1
3	f	19	364	19431	19431.2	222.357	0	0	0	330.939	205.966	150	330.939	205.966	150	32	26	0	0	8	1
3	f	19	365	19434.2	19434.3	23.551	0	0	0	864.375	312.065	150	864.375	312.065	150	79	26	0	0	8	1
3	f	19	366	19437.3	19437.8	486.588	0	0	0	350.518	333.125	150	350.518	333.125	150	7	26	0	0	8	1
3	f	19	367	19440.7	19440.8	149.924	0	0	0	162.32	436.517	150	162.32	436.517	150	72	26	0	0	8	1
3	f	19	368	19443.8	19444.2	419.483	0	0	0	466.122	611.869	150	466.122	611.869	150	7	25	0	0	8	1
3	f	19	369	19447.2	19447.7	473.35	0	0	0	417.179	187.057	150	417.179	187.057	150	24	25	0	0	8	1
3	f	19	370	19450.4	19451.2	774.334	132.289	132.289	0	747.388	271.255	150	747.388	271.255	17.7108	8	25	132.289	0	8	1
3	f	19	371	19454	19454.6	600.524	143.874	0	143.874	317.427	612.731	150	455.427	626.731	150	73	25	0	138.708	8	1
3	f	19	372	19456.6	19457.3	694.479	0	0	0	634.511	580.561	150	634.511	580.561	150	93	25	0	0	8	1
3	f	19	373	19459.7	19460.1	416.538	0	0	0	231.825	446.847	150	231.825	446.847	150	7	25	0	0	8	1
3	f	19	374	19462.6	19462.9	339.972	0	0	0	872.722	449.289	150	872.722	449.289	150	13	25	0	0	8	1
3	f	19	375	19465.5	19465.8	327.034	0	0	0	394.638	423.972	150	394.638	423.972	150	54	25	0	0	8	1
3	f	19	376	19468.8	19469.3	524.915	0	0	0	693.429	302.876	150	693.429	302.876	150	49	25	0	0	8	1
3	f	19	377	19471.4	19471.8	392.117	0	0	0	798.682	382.701	150	798.682	382.701	150	48	25	0	0	8	1
3	f	19	378	19474.5	19474.7	225.212	0	0	0	697.544	275.848	150	697.544	275.848	150	52	25	0	0	8	1
3	f	19	379	19477.4	19477.5	113.839	0	0	0	684.681	261.178	150	684.681	261.178	150	77	25	0	0	8	1
3	f	19	380	19480.5	19480.7	259.483	0	0	0	588.692	279.237	150	588.692	279.237	150	71	25	0	0	8	1
3	f	19	381	19483.6	19483.9	315.709	0	0	0	620.285	582.663	150	620.285	582.663	150	42	25	0	0	8	1
3	f	19	382	19486.3	19486.8	478.254	0	0	0	661.581	506.254	150	661.581	506.254	150	13	25	0	0	8	1
3	f	19	383	19489	19489.7	720.748	330.283	0	330.283	751.4	414.223	150	845.4	182.223	150	39	25	0	250.32	8	1
3	f	19	384	19492	19492.6	585.017	477.772	0	477.772	536.804	207.558	150	932.804	446.558	150	55	25	0	462.533	8	1
3	f	19	385	19495.5	19496.3	733.609	290.422	0	290.422	475.694	310.416	150	679.694	250.416	150	42	25	0	212.641	8	1
3	f	19	386	19498.7	19499.3	650.675	193.987	0	193.987	467.101	542.341	150	652.101	580.341	150	19	25	0	188.862	8	1
3	f	19	387	19501.4	19501.9	471.063	74.0877	0	74.0877	194.013	208.093	150	255.013	173.093	150	48	25	0	70.3278	8	1
3	f	19	388	19504.7	19505.3	643.876	178.761	0	178.761	501.582	357.889	150	664.582	367.889	150	95	25	0	163.306	8	1
3	f	19	389	19508.1	19508.6	538.516	207.614	0	207.614	670.245	229.657	150	861.245	286.657	150	31	25	0	199.324	8	1
3	f	19	390	19511.1	19511.8	725.631	265.36	0	265.36	256.907	154.558	150	439.907	333.558	150	7	25	0	255.988	8	1
3	f	19	391	19514.1	19515	950.073	374.623	0	374.623	275.017	387.711	150	52.0166	101.711	150	80	25	0	362.664	8	1
3	f	19	392	19517.9	19518.8	958.918	458.011	0	458.011	841.549	447.445	150	972.549	162.445	150	81	25	0	313.665	8	1
3	f	19	393	19521.4	19522.4	992.93	397.387	0	397.387	647.551	608.787	150	843.551	619.787	150	42	25	0	196.308	8	1
3	f	19	394	19524.7	19525.6	942.785	621.887	0	621.887	867.489	506.158	150	279.489	564.158	150	26	25	0	590.854	8	1
3	f	19	395	19528.4	19529.3	824.275	341.105	0	341.105	530.222	238.662	150	860.222	216.662	150	31	25	0	330.733	8	1
3	f	19	396	19531.5	19531.7	211.864	0	0	0	387.439	220.335	150	387.439	220.335	150	18	25	0	0	8	1
3	f	19	397	19534.6	19534.9	296.736	0	0	0	440.112	278.243	150	440.112	278.243	150	42	25	0	0	8	1
3	f	19	398	19537.5	19538.2	682.814	530.471	0	530.471	477.377	378.278	150	-11.6226	534.278	150	89	25	0	513.281	8	1
3	f	19	399	19540.5	19541.1	676.278	491.528	0	491.528	654.448	611.586	150	1140.45	593.586	150	12	25	0	486.333	8	1
3	f	19	400	19543.2	19544.4	1190.93	422.989	0	422.989	545.369	241.084	150	536.369	660.084	150	72	25	0	419.097	8	1
3	f	19	401	19548	19548.4	440.028	0	0	0	836.652	152.062	150	836.652	152.062	150	24	25	0	0	9	1
3	f	19	402	19550.9	19551.4	548.882	137.597	0	137.597	420.33	497.163	150	529.33	556.163	150	68	25	0	123.944	9	1
3	f	19	403	19554	19554.7	655.085	663.718	0	663.718	627.788	325.454	150	48.788	441.454	150	40	25	0	590.506	9	1
3	f	19	404	19557.7	19558.4	738.448	469.776	0	469.776	316.345	359.208	150	250.345	516.208	150	85	25	0	170.309	9	1
3	f	19	405	19560.7	19561.2	589.199	185.922	0	185.922	327.616	264.583	150	489.616	186.583	150	59	25	0	179.8	9	1
3	f	19	406	19563.6	19564.2	618.359	322.329	0	322.329	464.893	477.736	150	744.893	498.736	150	95	25	0	280.786	9	1
3	f	19	407	19566.6	19567.1	472.358	325.406	0	325.406	493.364	316.199	150	792.364	363.199	150	47	25	0	302.671	9	1
3	f	19	408	19569.7	19570.3	639.043	225.961	0	225.961	213.664	523.959	150	390.664	388.959	150	61	25	0	222.607	9	1
3	f	19	409	19572.9	19573.5	675.001	152.769	0	152.769	186.416	272.652	150	264.416	142.652	150	31	25	0	151.605	9	1
3	f	19	410	19575.6	19576.5	860.138	207.334	0	207.334	785.62	334.932	150	868.62	195.932	150	2	25	0	161.895	9	1
3	f	19	411	19579.3	19579.9	558.988	0	0	0	695.322	218.131	150	695.322	218.131	150	84	25	0	0	9	1
3	f	19	412	19582.4	19582.5	14.553	0	0	0	351.06	315.955	150	351.06	315.955	150	64	25	0	0	9	1
3	f	19	413	19584.7	19585	279.513	0	0	0	563.667	455.688	150	563.667	455.688	150	26	25	0	0	9	1
3	f	19	414	19588	19588.3	312.487	53.8478	0	53.8478	247.438	288.769	150	299.438	276.769	150	62	25	0	53.3667	9	1
3	f	19	415	19591.3	19591.7	385.878	0	0	0	301.914	235.099	150	301.914	235.099	150	77	25	0	0	9	1
3	f	19	416	19593.8	19594.1	352.038	0	0	0	460.784	390.941	150	460.784	390.941	150	10	25	0	0	9	1
3	f	19	417	19596.4	19596.5	111.218	0	0	0	611.728	485.737	150	611.728	485.737	150	38	25	0	0	9	1
3	f	19	418	19599.1	19599.2	33.201	0	0	0	752.163	483.899	150	752.163	483.899	150	8	25	0	0	9	1
3	f	19	419	19602	19602	24.109	0	0	0	442.919	325.505	150	442.919	325.505	150	39	25	0	0	9	1
3	f	19	420	19604.6	19604.7	24.505	0	0	0	327.887	549.566	150	327.887	549.566	150	1	25	0	0	9	1
3	f	19	421	19607.3	19607.4	105.992	0	0	0	645.043	438.541	150	645.043	438.541	150	11	25	0	0	9	1
3	f	19	422	19610.2	19610.4	223.142	0	0	0	716.948	254.863	150	716.948	254.863	150	34	25	0	0	9	1
3	f	19	423	19613	19613.6	578.635	0	0	0	859.324	549.876	150	859.324	549.876	150	45	25	0	0	9	1
3	f	19	424	19616.4	19616.7	311.943	0	0	0	591.985	441.492	150	591.985	441.492	150	96	25	0	0	9	1
3	f	19	425	19619.6	19619.6	23.816	0	0	0	564.622	215.066	150	564.622	215.066	150	86	25	0	0	9	1
3	f	19	426	19622	19622.7	629.991	0	0	0	331.106	550.286	150	331.106	550.286	150	43	25	0	0	9	1
3	f	19	427	19625.1	19625.2	8.515	0	0	0	817.601	573.651	150	817.601	573.651	150	62	25	0	0	9	1
3	f	19	428	19628.1	19628.3	193.392	0	0	0	785.321	164.467	150	785.321	164.467	150	67	25	0	0	9	1
3	f	19	429	19630.9	19631.5	643.004	0	0	0	371.968	494.886	150	371.968	494.886	150	15	25	0	0	9	1
3	f	19	430	19634.5	19634.8	300.334	0	0	0	163.923	436.273	150	163.923	436.273	150	47	25	0	0	9	1
3	f	19	431	19637.3	19637.8	489.338	0	0	0	318.707	316.489	150	318.707	316.489	150	85	25	0	0	9	1
3	f	19	432	19640.5	19640.7	191.434	0	0	0	731.243	453.155	150	731.243	453.155	150	1	25	0	0	9	1
3	f	19	433	19643.3	19643.9	581.584	0	0	0	175.813	371.639	150	175.813	371.639	150	6	25	0	0	9	1
3	f	19	434	19646.4	19646.7	291.142	0	0	0	421.633	569.527	150	421.633	569.527	150	67	25	0	0	9	1
3	f	19	435	19649.3	19649.4	83.221	0	0	0	742.043	187.968	150	742.043	187.968	150	35	25	0	0	9	1
3	f	19	436	19651.6	19651.8	211.599	0	0	0	764.803	427.276	150	764.803	427.276	150	6	25	0	0	9	1
3	f	19	437	19654.3	19654.4	21.55	0	0	0	647.612	375.493	150	647.612	375.493	150	46	25	0	0	9	1
3	f	19	438	19657.2	19657.2	39.067	0	0	0	417.382	153.592	150	417.382	153.592	150	84	25	0	0	9	1
3	f	19	439	19659.5	19659.7	222.899	0	0	0	795.744	325.407	150	795.744	325.407	150	9	25	0	0	9	1
3	f	19	440	19662.6	19663	327.667	0	0	0	395.186	459.749	150	395.186	459.749	150	60	25	0	0	9	1
3	f	19	441	19665.2	19665.3	42.611	0	0	0	640.102	390.148	150	640.102	390.148	150	2	25	0	0	9	1
3	f	19	442	19667.7	19667.9	247.752	0	0	0	667.507	478.197	150	667.507	478.197	150	88	25	0	0	9	1
3	f	19	443	19670.1	19670.3	232.9	0	0	0	615.94	217.176	150	615.94	217.176	150	38	25	0	0	9	1
3	f	19	444	19672.8	19673.3	522.933	0	0	0	475.886	316.794	150	475.886	316.794	150	95	25	0	0	9	1
3	f	19	445	19675.8	19676	230.831	0	0	0	325.117	180.53	150	325.117	180.53	150	7	25	0	0	9	1
3	f	19	446	19678.3	19678.5	205.009	0	0	0	538.462	326.319	150	538.462	326.319	150	15	25	0	0	9	1
3	f	19	447	19681.4	19681.4	7.633	0	0	0	828.507	446.625	150	828.507	446.625	150	89	25	0	0	9	1
3	f	19	448	19683.6	19683.9	298.838	0	0	0	640.32	526.331	150	640.32	526.331	150	12	25	0	0	9	1
3	f	19	449	19686.8	19686.8	22.125	0	0	0	350.214	216.709	150	350.214	216.709	150	9	25	0	0	9	1
3	f	19	450	19688.9	19688.9	12.567	0	0	0	859.157	177.551	150	859.157	177.551	150	10	25	0	0	9	1
3	f	19	451	19691.1	19691.5	390.743	0	0	0	480.008	156.727	150	480.008	156.727	150	22	25	0	0	10	1
3	f	19	452	19693.9	19694.4	459.437	0	0	0	334.27	471.589	150	334.27	471.589	150	35	25	0	0	10	1
3	f	19	453	19696.8	19697.1	331.442	0	0	0	407.842	276.35	150	407.842	276.35	150	24	25	0	0	10	1
3	f	19	454	19699.6	19699.6	71.387	0	0	0	316.191	465.227	150	316.191	465.227	150	2	25	0	0	10	1
3	f	19	455	19701.8	19702.2	380.188	124.162	0	124.162	375.867	306.927	150	491.867	347.927	150	89	25	0	123.033	10	1
3	f	19	456	19704.7	19705.1	354.93	12.2462	0	12.2462	380.975	331.674	150	368.975	329.674	150	6	25	0	12.1655	10	1
3	f	19	457	19707.8	19708.2	402.474	0	0	0	510.939	583.302	150	510.939	583.302	150	57	25	0	0	10	1
3	f	19	458	19710.6	19710.8	180.967	0	0	0	768.009	439.263	150	768.009	439.263	150	66	25	0	0	10	1
3	f	19	459	19712.9	19713.4	555.226	406.247	0	406.247	384.513	566.794	150	779.513	510.794	150	27	25	0	398.95	10	1
3	f	19	460	19716.4	19716.4	26.284	0	0	0	374.736	389.447	150	374.736	389.447	150	33	25	0	0	10	1
3	f	19	461	19718.5	19718.8	257.557	0	0	0	683.318	258.754	150	683.318	258.754	150	22	25	0	0	10	1
3	f	19	462	19721.3	19721.5	189.71	0	0	0	798.937	370.109	150	798.937	370.109	150	83	25	0	0	10	1
3	f	19	463	19724.5	19724.7	164.878	0	0	0	307.619	593.171	150	307.619	593.171	150	89	25	0	0	10	1
3	f	19	464	19727.1	19727.4	277.73	0	0	0	796.84	513.083	150	796.84	513.083	150	34	25	0	0	10	1
3	f	19	465	19730.4	19730.7	378.598	0	0	0	396.18	373.064	150	396.18	373.064	150	59	25	0	0	10	1
3	f	19	466	19732.9	19733.2	318.574	0	0	0	297.018	415.881	150	297.018	415.881	150	94	25	0	0	10	1
3	f	19	467	19735.3	19735.4	86.067	0	0	0	856.261	309.198	150	856.261	309.198	150	91	25	0	0	10	1
3	f	19	468	19738	19738.3	247.313	0	0	0	439.418	409.141	150	439.418	409.141	150	88	25	0	0	10	1
3	f	19	469	19741.3	19741.4	117.064	0	0	0	616.173	234.108	150	616.173	234.108	150	22	25	0	0	10	1
3	f	19	470	19744.3	19744.3	17.803	0	0	0	495.915	469.74	150	495.915	469.74	150	53	25	0	0	10	1
3	f	19	471	19746.5	19746.8	255.195	0	0	0	612.885	397.082	150	612.885	397.082	150	9	25	0	0	10	1
3	f	19	472	19748.9	19749.1	219.963	0	0	0	834.768	594.323	150	834.768	594.323	150	77	25	0	0	10	1
3	f	19	473	19751.8	19752	252.309	0	0	0	578.073	230.53	150	578.073	230.53	150	16	25	0	0	10	1
3	f	19	474	19754.8	19754.8	23.293	0	0	0	543.17	434.78	150	543.17	434.78	150	12	25	0	0	10	1
3	f	19	475	19757.5	19757.6	24.966	0	0	0	785.388	204.933	150	785.388	204.933	150	66	25	0	0	10	1
3	f	19	476	19760.2	19760.4	210.904	0	0	0	705.216	593.301	150	705.216	593.301	150	4	25	0	0	10	1
3	f	19	477	19763.1	19763.4	243.567	0	0	0	634.254	579.185	150	634.254	579.185	150	54	25	0	0	10	1
3	f	19	478	19765.5	19765.9	377.157	0	0	0	219.334	166.755	150	219.334	166.755	150	42	25	0	0	10	1
3	f	19	479	19768.5	19768.9	440.361	289.495	0	289.495	435.662	252.119	150	694.662	348.119	150	68	25	0	276.219	10	1
3	f	19	480	19771.3	19771.8	518.336	137.889	0	137.889	464.706	186.439	150	593.706	157.439	150	26	25	0	132.22	10	1
3	f	19	481	19774.7	19775.3	536.012	112.439	0	112.439	700.415	485.588	150	604.415	541.588	150	24	25	0	111.14	10	1
3	f	19	482	19777.6	19777.8	238.883	0	0	0	658.753	610.677	150	658.753	610.677	150	81	25	0	0	10	1
3	f	19	483	19780.1	19780.1	42.967	0	0	0	545.677	561.431	150	545.677	561.431	150	40	25	0	0	10	1
3	f	19	484	19783.1	19783.6	506.599	0	0	0	477.327	171.538	150	477.327	171.538	150	35	25	0	0	10	1
3	f	19	485	19786	19786.4	353.468	0	0	0	190.946	455.224	150	190.946	455.224	150	63	25	0	0	10	1
3	f	19	486	19788.7	19789	271.32	0	0	0	161.531	292.298	150	161.531	292.298	150	55	25	0	0	10	1
3	f	19	487	19791.4	19791.7	309.307	0	0	0	780.746	583.827	150	780.746	583.827	150	76	25	0	0	10	1
3	f	19	488	19794.1	19794.2	25.427	0	0	0	485.779	592.527	150	485.779	592.527	150	33	25	0	0	10	1
3	f	19	489	19797.1	19797.5	361.926	0	0	0	663.897	355.593	150	663.897	355.593	150	27	25	0	0	10	1
3	f	19	490	19799.9	19800.3	339.679	0	0	0	828.738	383.988	150	828.738	383.988	150	43	25	0	0	10	1
3	f	19	491	19802.5	19803	493.426	369.828	0	369.828	432.888	570.663	150	86.8876	684.663	150	47	25	0	364.297	10	1
3	f	19	492	19806	19806.2	236.86	0	0	0	198.932	511.987	150	198.932	511.987	150	11	25	0	0	10	1
3	f	19	493	19809.2	19809.6	403.585	155.478	0	155.478	361.575	395.895	150	501.575	442.895	150	44	25	0	147.679	10	1
3	f	19	494	19811.9	19812.4	513.83	194.865	0	194.865	706.714	223.109	150	897.714	234.109	150	71	25	0	191.316	10	1
3	f	19	495	19814.8	19815.3	418.792	277.734	0	277.734	752.804	354.352	150	932.804	152.352	150	61	25	0	270.562	10	1
3	f	19	496	19818.1	19818.5	494.938	194.028	0	194.028	655.529	335.334	150	794.529	469.334	150	93	25	0	193.073	10	1
3	f	19	497	19821	19821.6	576.783	212.718	0	212.718	385.005	461.953	150	553.005	589.953	150	12	25	0	211.206	10	1
3	f	19	498	19824.3	19824.8	495.742	138.727	0	138.727	416.281	458.743	150	278.281	447.743	150	47	25	0	138.438	10	1
3	f	19	499	19827.6	19828	483.594	65.7792	0	65.7792	837.526	152.544	150	782.526	119.544	150	74	25	0	64.1405	10	1
3	f	19	500	19830.8	19831.1	352.019	125.505	0	125.505	394.979	427.032	150	469.979	527.032	150	37	25	0	125	10	1
4	f	19	1	17402.2	17407	4766.05	252.82	52.4681	200.352	546.147	515.564	150	499.147	409.564	161.822	32	22	11.8223	115.953	1	0
4	f	19	2	17409.9	17414.6	4681.4	314.917	242.491	72.4262	554.361	370.508	150	514.361	374.508	392.491	11	21	242.491	40.1995	1	0
4	f	19	3	17417.3	17423.1	5798.22	1340.02	837.642	502.38	622.931	277.576	150	162.931	131.576	93.08	83	24	56.92	482.614	1	0
4	f	19	4	17425.2	17429	3749.54	312.597	74.2244	238.373	329.885	158.023	150	104.885	90.0225	75.7756	31	24	74.2244	235.051	1	0
4	f	19	5	17431.4	17437.2	5855.32	265.874	265.874	0	460.538	390.712	150	460.538	390.712	415.874	96	26	265.874	0	1	0
4	f	19	6	17439.7	17444.3	4525.04	724.085	399.491	324.594	234.125	422.287	150	482.125	398.287	549.491	86	27	399.491	249.159	1	0
4	f	19	7	17446.9	17450.5	3641.89	794.904	730.882	64.0221	665.317	508.608	150	603.317	497.608	863.276	17	26	713.276	62.9682	1	0
4	f	19	8	17453.3	17457.7	4457.5	528.693	222.4	306.293	204.656	281.812	150	477.656	383.812	368.879	41	25	218.879	291.433	1	0
4	f	19	9	17460.3	17468.5	8127.93	584.747	407.323	177.425	540.687	536.869	150	490.687	373.869	1	7	25	149	170.496	1	0
4	f	19	10	17471.5	17472.7	1225.49	32.2346	32.2346	0	548.163	222.81	150	548.163	222.81	182.235	86	25	32.2346	0	1	0
4	f	19	11	17475.6	17476.3	673.681	0	0	0	733.389	241.783	150	733.389	241.783	150	27	25	0	0	1	0
4	f	19	12	17479.3	17480.1	746.29	0	0	0	767.558	416.568	150	767.558	416.568	150	71	25	0	0	1	0
4	f	19	13	17482.9	17484.3	1373.04	0	0	0	154.068	554.765	150	154.068	554.765	150	89	26	0	0	1	0
4	f	19	14	17486.9	17490.2	3276.13	1197.59	603.783	593.804	388.677	541.771	150	833.677	199.771	296.897	48	26	146.897	561.239	1	0
4	f	19	15	17493.1	17495.6	2521.97	634.441	1.43785	633.004	278.282	392.372	150	856.282	397.372	148.562	21	25	1.43785	578.022	1	0
4	f	19	16	17498.3	17501.9	3660.62	671.783	218.762	453.021	624.566	554.318	150	927.566	334.318	58.7187	32	25	91.2813	374.445	1	0
4	f	19	17	17504.2	17508	3836.5	1178.98	109.59	1069.39	234.873	494.437	150	982.873	29.4369	40.4102	9	25	109.59	880.755	1	0
4	f	19	18	17510.2	17511.5	1352.62	656.057	0	656.057	306.488	536.161	150	-16.5121	5.16143	150	37	25	0	621.522	1	0
4	f	19	19	17513.6	17521.6	7978.8	393.249	212.738	180.511	512.541	206.113	150	479.541	367.113	361.026	15	25	211.026	164.347	1	0
4	f	19	20	17524.4	17525.7	1312.52	0	0	0	811.52	249.916	150	811.52	249.916	150	43	24	0	0	1	0
4	f	19	21	17527.9	17528.4	485.333	0	0	0	664.498	567.486	150	664.498	567.486	150	63	25	0	0	1	0
4	f	19	22	17531	17532.2	1166.35	158.683	0	158.683	615.973	366.566	150	683.973	507.566	150	53	25	0	156.541	1	0
4	f	19	23	17534.8	17536.7	1894.1	392.557	0	392.557	313.88	590.427	150	682.88	516.427	150	16	24	0	376.347	1	0
4	f	19	24	17539.8	17543.3	3550.9	641.808	235.144	406.664	258.096	497.571	150	512.096	365.571	20.6673	35	24	129.333	286.252	1	0
4	f	19	25	17545.9	17550.6	4654.12	881.673	502.311	379.361	862.97	462.769	150	532.97	388.769	188.113	5	24	38.1129	338.195	1	0
4	f	19	26	17553.4	17554.9	1552.68	83.5322	83.5322	0	729.831	585.565	150	729.831	585.565	233.532	43	24	83.5322	0	1	0
4	f	19	27	17557.8	17564.3	6441.81	1195.77	552.743	643.023	578.472	208.659	150	490.472	393.659	344.117	28	24	194.117	204.863	1	0
4	f	19	28	17566.4	17568.6	2217.79	819.576	411.652	407.923	351.95	335.274	150	707.95	380.274	251.694	22	24	101.694	358.833	1	0
4	f	19	29	17570.9	17572.2	1337.2	282.855	0	282.855	430.347	284.463	150	175.347	396.463	150	26	24	0	278.512	1	0
4	f	19	30	17574.3	17576.1	1812.19	200.172	0	200.172	205.604	324.006	150	187.604	166.006	150	87	24	0	159.022	1	0
4	f	19	31	17578.1	17579.7	1588.34	291.063	0	291.063	441.531	299.874	150	184.531	180.874	150	36	24	0	283.214	1	0
4	f	19	32	17581.9	17584.8	2899.55	477.166	0	477.166	331.969	585.41	150	161.969	164.41	150	78	24	0	454.028	1	0
4	f	19	33	17586.9	17589.5	2588.88	683.548	0	683.548	718.538	483.806	150	163.538	162.806	150	22	24	0	641.144	1	0
4	f	19	34	17592.1	17594.1	2037.87	719.781	0	719.781	772.8	463.787	150	159.8	159.787	150	40	24	0	684.24	1	0
4	f	19	35	17597	17602.3	5356.81	785.349	0	785.349	713.358	419.689	150	157.358	156.689	150	13	24	0	615.065	1	0
4	f	19	36	17604.7	17607.1	2340.77	541.282	126.719	414.563	250.867	365.479	150	647.867	363.479	276.719	77	24	126.719	397.005	1	0
4	f	19	37	17609.7	17613.6	3847.44	1097.04	92.8925	1004.15	854.402	541.609	150	641.402	303.609	242.892	18	24	92.8925	319.395	1	0
4	f	19	38	17615.9	17617.8	1945.83	394.173	153.745	240.428	183.504	503.353	150	404.504	421.353	303.745	92	24	153.745	235.722	1	0
4	f	19	39	17620.5	17624.4	3854.74	440.393	188.143	252.251	372.093	593.947	150	272.093	472.947	211.864	89	25	61.8637	156.975	1	0
4	f	19	40	17627.1	17629.3	2194.95	575.551	94.7145	480.837	696.633	613.755	150	278.633	464.755	244.714	5	24	94.7145	443.762	1	0
4	f	19	41	17631.3	17633.1	1797.8	518.11	0	518.11	642.217	208.26	150	215.217	469.26	150	45	24	0	500.45	1	0
4	f	19	42	17635.2	17636.5	1253.15	315.517	0	315.517	487.614	339.753	150	220.614	501.753	150	6	24	0	312.303	1	0
4	f	19	43	17639	17640.9	1896.51	682.967	0	682.967	839.587	306.287	150	194.587	495.287	150	2	24	0	672.121	1	0
4	f	19	44	17643.2	17644.3	1083.69	420.777	0	420.777	550.553	296.727	150	197.553	523.727	150	63	24	0	419.688	1	0
4	f	19	45	17646.6	17649.1	2465.52	626.42	0	626.42	499.502	488.356	150	838.502	573.356	150	40	24	0	349.494	1	0
4	f	19	46	17652	17654.7	2722.65	209.816	61.0723	148.744	186.575	361.813	150	219.575	230.813	211.072	90	24	61.0723	135.093	1	0
4	f	19	47	17657.6	17660.5	2846.45	427.786	74.5083	353.278	546.484	169.946	150	760.484	236.946	220.134	49	24	70.1344	224.243	1	0
4	f	19	48	17662.5	17664.8	2245.84	315.056	104.537	210.518	373.887	403.78	150	269.887	504.78	254.537	63	24	104.537	144.972	1	0
4	f	19	49	17667.1	17669.3	2219.5	239.223	138.386	100.837	655.194	535.628	150	715.194	471.628	288.386	0	24	138.386	87.7268	1	0
4	f	19	50	17672.1	17677	4891.64	1039.31	189.302	850.011	700.211	291.145	150	170.211	204.145	339.302	43	24	189.302	537.093	1	0
4	f	19	51	17679.9	17682	2014.13	902.45	295.914	606.537	348.165	409.454	150	855.165	130.454	443.235	76	24	293.235	578.697	2	0
4	f	19	52	17684.1	17689.2	5103.33	1624.51	647.891	976.616	845.265	333.032	150	167.265	760.032	770.138	20	24	620.138	801.257	2	0
4	f	19	53	17691.3	17693.4	2080.19	534.188	313.224	220.964	655.089	581.433	150	786.089	487.433	366.975	4	24	216.975	161.236	2	0
4	f	19	54	17695.7	17697.4	1693.95	546.26	199.898	346.362	185.789	612.363	150	469.789	426.363	349.231	38	24	199.231	339.488	2	0
4	f	19	55	17700.3	17700.4	131.603	0	0	0	790.177	525.15	150	790.177	525.15	150	22	24	0	0	2	0
4	f	19	56	17702.9	17704.6	1659.73	0	0	0	406.668	613.64	150	406.668	613.64	150	87	24	0	0	2	0
4	f	19	57	17707.3	17707.8	559.422	0	0	0	386.19	584.319	150	386.19	584.319	150	59	24	0	0	2	0
4	f	19	58	17709.9	17710.4	525.333	0	0	0	240.38	253.521	150	240.38	253.521	150	94	24	0	0	2	0
4	f	19	59	17713	17713.5	530.616	0	0	0	183.665	189.235	150	183.665	189.235	150	39	24	0	0	2	0
4	f	19	60	17716.4	17718.5	2073.62	269.696	133.542	136.154	378.299	270.767	150	467.299	362.767	268.664	18	24	118.664	128.004	2	0
4	f	19	61	17720.7	17724.5	3820.87	660.85	660.85	0	520.41	458.377	150	520.41	458.377	810.85	85	24	660.85	0	2	0
4	f	19	62	17727.4	17731.3	3880.42	1227.38	1227.38	0	291.791	529.997	150	291.791	529.997	1377.38	69	25	1227.38	0	2	0
4	f	19	63	17733.6	17735.9	2322.82	599.156	599.156	0	632.178	386.147	150	632.178	386.147	741.315	85	25	591.315	0	2	0
4	f	19	64	17738.2	17741.7	3499.26	1252.87	1252.87	0	676.792	487.291	150	676.792	487.291	1277.44	39	25	1127.44	0	2	0
4	f	19	65	17744.7	17746.4	1704.97	122.593	15.0039	107.589	818.861	332.804	150	846.861	229.804	147.221	98	25	2.7788	106.738	2	0
4	f	19	66	17748.5	17750.3	1814.63	714.578	117.746	596.832	751.957	342.193	150	210.957	578.193	267.746	3	25	117.746	590.235	2	0
4	f	19	67	17753.2	17755.1	1856.91	443.317	0	443.317	606.479	494.46	150	203.479	590.46	150	48	25	0	414.276	2	0
4	f	19	68	17757.3	17758.6	1287.09	743.716	0	743.716	339.411	477.549	150	812.411	192.549	150	91	25	0	552.226	2	0
4	f	19	69	17761	17762.8	1749.39	541.991	0	541.991	494.276	251.388	150	834.276	182.388	150	22	25	0	346.931	2	0
4	f	19	70	17765.5	17766.9	1428.92	278.763	0	278.763	768.646	413.549	150	855.646	167.549	150	7	25	0	260.931	2	0
4	f	19	71	17769.4	17770.6	1159.43	249.322	0	249.322	390.018	246.323	150	513.018	388.323	150	66	25	0	187.864	2	0
4	f	19	72	17772.7	17774.1	1431.23	881.142	0	881.142	808.644	171.131	150	168.644	586.131	150	75	25	0	762.775	2	0
4	f	19	73	17776.2	17777.9	1701.3	1010.99	0	1010.99	325.308	161.492	150	844.308	574.492	150	90	25	0	663.272	2	0
4	f	19	74	17780.4	17782.1	1671.2	543.152	0	543.152	505.102	604.78	150	516.102	150.78	150	14	25	0	454.133	2	0
4	f	19	75	17784.6	17786.3	1665.39	379.84	0	379.84	360.45	420.662	150	687.45	265.662	150	93	25	0	361.876	2	0
4	f	19	76	17789.1	17791.1	2026.07	509.51	0	509.51	717.566	563.567	150	352.566	235.567	150	31	25	0	490.723	2	0
4	f	19	77	17793.3	17794.8	1458.28	314.583	0	314.583	657.37	314.39	150	373.37	442.39	150	90	25	0	311.512	2	0
4	f	19	78	17797.3	17798.9	1584.13	350.136	0	350.136	550.617	209.442	150	546.617	556.442	150	82	25	0	347.023	2	0
4	f	19	79	17801.6	17803.3	1646.59	398.911	0	398.911	758.722	373.454	150	364.722	368.454	150	1	25	0	394.032	2	0
4	f	19	80	17806.2	17808.2	2010.44	382.756	0	382.756	330.166	263.682	150	613.166	465.682	150	24	25	0	347.697	2	0
4	f	19	81	17811.3	17815.5	4239.69	466.292	0	466.292	433.947	164.914	150	638.947	574.914	150	82	25	0	458.394	2	0
4	f	19	82	17818.4	17821.5	3114.9	591.857	0	591.857	274.687	186.482	150	685.687	561.482	150	98	25	0	556.369	2	0
4	f	19	83	17824.1	17826.6	2482.58	511.51	0	511.51	496.991	150.358	150	526.991	564.358	150	93	25	0	415.086	2	0
4	f	19	84	17828.6	17830.6	1930.82	299.823	0	299.823	426.164	303.85	150	597.164	541.85	150	18	25	0	293.061	2	0
4	f	19	85	17832.7	17838.1	5424.67	832.862	0	832.862	159.636	511.309	150	813.636	171.309	150	18	25	0	737.1	2	0
4	f	19	86	17840.7	17842.4	1717.77	591.852	115.254	476.598	643.41	263.144	150	262.41	485.144	265.254	34	25	115.254	440.959	2	0
4	f	19	87	17844.5	17850.7	6246.61	891.764	569.386	322.378	427.039	516.227	150	656.039	326.227	60.8507	43	25	89.1493	297.558	2	0
4	f	19	88	17852.9	17854.1	1214.87	96.409	0	96.409	490.211	330.979	150	450.211	244.979	150	60	25	0	94.8472	2	0
4	f	19	89	17857.1	17858.5	1456.67	456.175	0	456.175	291.551	273.326	150	619.551	541.326	150	41	25	0	423.566	2	0
4	f	19	90	17860.8	17862.3	1561.35	386.499	0	386.499	609.583	315.11	150	298.583	508.11	150	29	25	0	366.019	2	0
4	f	19	91	17864.8	17866.1	1363.91	468.628	0	468.628	316.813	598.073	150	677.813	323.073	150	35	25	0	453.813	2	0
4	f	19	92	17869.1	17870.5	1402.61	554.44	0	554.44	534.33	530.106	150	261.33	278.106	150	69	25	0	371.528	2	0
4	f	19	93	17873	17874.6	1615.56	422.056	0	422.056	651.309	352.28	150	300.309	504.28	150	30	25	0	382.498	2	0
4	f	19	94	17876.9	17878.3	1370.55	292.378	0	292.378	506.459	325.328	150	677.459	550.328	150	8	25	0	282.606	2	0
4	f	19	95	17881.1	17882.4	1328.84	720.858	0	720.858	725.198	598.085	150	233.198	138.085	150	63	25	0	673.546	2	0
4	f	19	96	17884.9	17886.4	1496.78	323.515	0	323.515	560.784	438.169	150	328.784	218.169	150	88	25	0	319.725	2	0
4	f	19	97	17889.2	17891.4	2263.03	627.243	0	627.243	794.875	274.64	150	229.875	513.64	150	55	25	0	613.47	2	0
4	f	19	98	17893.6	17896.9	3248.5	809.634	0	809.634	282.919	409.815	150	775.919	185.815	150	77	25	0	541.503	2	0
4	f	19	99	17899.5	17899.7	179.251	0	0	0	333.379	278.484	150	333.379	278.484	150	29	25	0	0	2	0
4	f	19	100	17902.7	17902.9	199.742	0	0	0	646.626	445.048	150	646.626	445.048	150	65	25	0	0	2	0
4	f	19	101	17905	17912.5	7435.57	470.619	0	470.619	421.718	206.131	150	710.718	554.131	150	49	25	0	452.355	3	0
4	f	19	102	17914.9	17919.8	4920.18	1017.8	0	1017.8	483.429	542.34	150	707.429	282.34	150	93	25	0	343.185	3	0
4	f	19	103	17922.8	17925.5	2709.03	575.594	0	575.594	211.267	237.334	150	426.267	649.334	150	20	25	0	464.725	3	0
4	f	19	104	17927.9	17929.1	1144.83	133.35	133.35	0	499.82	359.313	150	499.82	359.313	283.35	38	25	133.35	0	3	0
4	f	19	105	17931.3	17931.7	389.308	0	0	0	576.48	429.642	150	576.48	429.642	150	24	25	0	0	3	0
4	f	19	106	17934.1	17936.6	2464.97	928.203	223.133	705.07	852.011	218.936	150	236.011	534.936	373.133	2	25	223.133	692.324	3	0
4	f	19	107	17939.6	17948.7	9060.96	239.344	146.572	92.7716	183.543	229.354	150	152.543	145.354	8.73204	27	25	141.268	89.5377	3	0
4	f	19	108	17951.4	17956	4549.06	1442.07	222.921	1219.15	792.22	166.724	150	126.22	165.724	30.7622	42	25	119.238	666.001	3	0
4	f	19	109	17958.5	17961.3	2863.28	255.913	0	255.913	522.132	202.935	150	403.132	219.935	150	66	25	0	120.208	3	0
4	f	19	110	17963.9	17967.2	3266.08	0	0	0	556.384	415.276	150	556.384	415.276	150	5	25	0	0	3	0
4	f	19	111	17970.2	17971.3	1142.02	126.942	0	126.942	408.121	352.182	150	513.121	420.182	150	26	25	0	125.096	3	0
4	f	19	112	17974	17976.6	2586.18	659.568	659.568	0	472.45	213.871	150	472.45	213.871	808.36	54	25	658.36	0	3	0
4	f	19	113	17979.2	17982.8	3597.4	444.677	444.677	0	638.736	452.59	150	638.736	452.59	1	63	25	149	0	3	0
4	f	19	114	17985.1	17986.6	1509.06	212.814	212.814	0	256.674	542.272	150	256.674	542.272	1	3	25	149	0	3	0
4	f	19	115	17989.2	17990.5	1311.98	225.684	225.684	0	663.057	458.68	150	663.057	458.68	1	13	25	149	0	3	0
4	f	19	116	17993.5	17994.6	1084.69	282.651	282.651	0	527.57	421.282	150	527.57	421.282	1	50	25	149	0	3	0
4	f	19	117	17997.3	17998.2	977.78	346.247	346.247	0	329.027	420.794	150	329.027	420.794	1	48	25	149	0	3	0
4	f	19	118	18000.4	18003.3	2909.07	221.651	221.651	0	693.365	578.037	150	693.365	578.037	1	16	25	149	0	3	0
4	f	19	119	18005.9	18007.5	1625.86	256.221	256.221	0	169.772	560.925	150	169.772	560.925	1	53	25	149	0	3	0
4	f	19	120	18009.9	18016.9	7017.83	1101.95	318.467	783.486	518.904	318.404	150	-0.09584	570.404	1	74	25	149	576.945	3	0
4	f	19	121	18019.2	18022.4	3255.11	1402.67	719.612	683.057	665.34	360.846	150	3.3404	494.846	1	25	25	149	675.426	3	0
4	f	19	122	18024.8	18026.7	1880.33	111.54	111.54	0	672.289	571.707	150	672.289	571.707	254.343	96	25	104.343	0	3	0
4	f	19	123	18028.8	18029.9	1060	285.435	285.435	0	473.805	215.716	150	473.805	215.716	435.435	26	25	285.435	0	3	0
4	f	19	124	18032	18032.7	608.732	249.076	249.076	0	494.259	318.894	150	494.259	318.894	386.698	11	25	236.698	0	3	0
4	f	19	125	18035.2	18039.2	4020.92	1454.11	1184.72	269.386	417.207	393.318	150	652.207	394.318	1193.8	55	25	1043.8	235.002	3	0
4	f	19	126	18042	18042.2	188.602	0	0	0	415.04	150.172	150	415.04	150.172	150	13	25	0	0	3	0
4	f	19	127	18044.7	18044.9	196.305	0	0	0	533.178	195.029	150	533.178	195.029	150	8	25	0	0	3	0
4	f	19	128	18047	18047.3	232.453	0	0	0	658.889	362.425	150	658.889	362.425	150	9	25	0	0	3	0
4	f	19	129	18049.7	18049.8	173.392	0	0	0	656.225	480.32	150	656.225	480.32	150	46	25	0	0	3	0
4	f	19	130	18052.8	18054.4	1585.35	279.371	0	279.371	487.696	511.045	150	734.696	395.045	150	76	25	0	272.883	3	0
4	f	19	131	18056.7	18058.2	1426.89	473.371	0	473.371	413.7	608.456	150	684.7	231.456	150	55	25	0	464.295	3	0
4	f	19	132	18061.1	18061.2	95.662	0	0	0	154.136	267.098	150	154.136	267.098	150	11	25	0	0	3	0
4	f	19	133	18063.4	18063.6	212.998	0	0	0	297.044	389.696	150	297.044	389.696	150	43	25	0	0	3	0
4	f	19	134	18065.9	18066.8	866.645	311.573	311.573	0	392.01	468.457	150	392.01	468.457	458.779	49	25	308.779	0	3	0
4	f	19	135	18069.4	18070.6	1128.07	211.882	211.882	0	583.772	317.166	150	583.772	317.166	361.882	30	25	211.882	0	3	0
4	f	19	136	18073.1	18077.6	4486.55	830.224	444.716	385.508	345.438	586.66	150	505.438	385.66	339.955	5	25	189.955	256.907	3	0
4	f	19	137	18079.9	18081.9	1996.36	304.829	0	304.829	442.287	286.13	150	684.287	311.13	150	48	25	0	243.288	3	0
4	f	19	138	18084.7	18089.8	5147.56	891.827	130.505	761.322	654.104	555.952	150	291.104	299.952	280.505	44	25	130.505	444.19	3	0
4	f	19	139	18092.1	18093.3	1173.57	90.8232	0	90.8232	449.221	473.589	150	511.221	417.589	150	29	25	0	83.5464	3	0
4	f	19	140	18095.4	18097.3	1957.42	484.455	290.567	193.888	696.536	411.843	150	510.536	400.843	440.567	61	25	290.567	186.325	3	0
4	f	19	141	18100.3	18101.6	1363.02	163.127	163.127	0	549.859	274.902	150	549.859	274.902	313.127	4	25	163.127	0	3	0
4	f	19	142	18103.8	18109.6	5771.29	527.695	247.26	280.435	780.405	437.405	150	519.405	385.405	376.475	87	25	226.475	266.13	3	0
4	f	19	143	18111.7	18115.6	3954.39	387.858	0	387.858	226.739	160.011	150	505.739	360.011	150	73	25	0	343.28	3	0
4	f	19	144	18118	18120.7	2720.76	273.843	0	273.843	270.525	315.961	150	508.525	407.961	150	12	25	0	255.163	3	0
4	f	19	145	18123	18137	14014	2159.15	711.19	1447.96	769.14	497.166	150	508.14	384.166	384.531	66	25	234.531	284.412	3	0
4	f	19	146	18139.1	18147.8	8672.28	369.231	172.899	196.332	286.061	242.575	150	327.061	326.575	322.899	6	25	172.899	93.4719	3	0
4	f	19	147	18150.2	18155	4793.68	212.964	117.47	95.4937	812.61	520.596	150	745.61	490.596	267.47	29	25	117.47	73.4098	3	0
4	f	19	148	18157.1	18159.4	2310.39	365.163	165.57	199.593	347.672	264.587	150	466.672	363.587	315.57	37	25	165.57	154.797	3	0
4	f	19	149	18162.1	18165	2899.33	195.455	130.617	64.8374	385.558	455.335	150	431.558	413.335	280.617	22	25	130.617	62.2896	3	0
4	f	19	150	18167.1	18170.6	3517.81	257.202	159.471	97.7314	309.854	263.26	150	363.854	322.26	309.471	99	25	159.471	79.9812	3	0
4	f	19	151	18173.4	18177.1	3711.68	321.94	72.5403	249.4	335.701	183.962	150	263.701	249.962	222.54	71	25	72.5403	97.6729	4	0
4	f	19	152	18179.4	18181.7	2356.06	398.444	113.286	285.158	232.932	561.993	150	276.932	287.993	263.286	20	25	113.286	277.51	4	0
4	f	19	153	18184.6	18186	1397.43	101.788	101.788	0	579.098	453.176	150	579.098	453.176	251.788	20	25	101.788	0	4	0
4	f	19	154	18188.2	18189.2	960.093	139.025	139.025	0	603.285	505.895	150	603.285	505.895	289.025	42	25	139.025	0	4	0
4	f	19	155	18191.3	18192.4	1168.82	313.894	313.894	0	365.039	355.091	150	365.039	355.091	463.894	94	25	313.894	0	4	0
4	f	19	156	18194.7	18195.4	732.77	250.298	250.298	0	757.512	385.646	150	757.512	385.646	400.298	27	25	250.298	0	4	0
4	f	19	157	18198.1	18199.1	999.776	355.386	355.386	0	621.991	374.862	150	621.991	374.862	501.664	9	25	351.664	0	4	0
4	f	19	158	18201.8	18203.8	1979.44	814.465	814.465	0	170.354	403.383	150	170.354	403.383	916.255	67	25	766.255	0	4	0
4	f	19	159	18206.8	18208.4	1666.24	514.787	514.787	0	422.423	292.18	150	422.423	292.18	664.787	91	25	514.787	0	4	0
4	f	19	160	18210.9	18212.3	1422.78	553.354	553.354	0	684.645	241.013	150	684.645	241.013	703.212	15	25	553.212	0	4	0
4	f	19	161	18214.6	18216	1385.09	683.775	683.775	0	336.886	348.843	150	336.886	348.843	833.775	50	25	683.775	0	4	0
4	f	19	162	18218.9	18220.9	1985.21	796.499	796.499	0	814.469	266.885	150	814.469	266.885	939.365	29	25	789.365	0	4	0
4	f	19	163	18223.3	18224.6	1277.49	779.368	779.368	0	190.024	282.291	150	190.024	282.291	929.368	24	25	779.368	0	4	0
4	f	19	164	18227.4	18228.4	948.216	414.524	414.524	0	448.177	408.465	150	448.177	408.465	564.524	51	25	414.524	0	4	0
4	f	19	165	18230.7	18231.7	951.47	445.7	445.7	0	261.551	310.873	150	261.551	310.873	595.7	24	25	445.7	0	4	0
4	f	19	166	18233.7	18234.9	1182.35	698.887	698.887	0	777.973	553.912	150	777.973	553.912	848.887	21	25	698.887	0	4	0
4	f	19	167	18237.2	18238.2	937.019	686.545	686.545	0	834.215	437.155	150	834.215	437.155	836.545	86	25	686.545	0	4	0
4	f	19	168	18240.2	18241.1	824.728	735.813	735.813	0	627.81	205.181	150	627.81	205.181	885.813	34	25	735.813	0	4	0
4	f	19	169	18243.4	18244.7	1309.06	747.393	747.393	0	210.68	615.787	150	210.68	615.787	897.393	22	25	747.393	0	4	0
4	f	19	170	18247.2	18253	5767.37	1379.52	1379.52	0	258.24	154.346	150	258.24	154.346	1529.52	52	25	1379.52	0	4	0
4	f	19	171	18255.7	18264.1	8453.11	644.929	623.858	21.0711	293.37	570.789	150	292.37	573.789	2.48365	24	25	147.516	3.16228	4	0
4	f	19	172	18266.4	18267.9	1512.09	175.636	175.636	0	298.975	255.929	150	298.975	255.929	1	33	24	149	0	4	0
4	f	19	173	18270.6	18271.2	581.337	1.28772	1.28772	0	311.936	496.497	150	311.936	496.497	151.288	67	25	1.28772	0	4	0
4	f	19	174	18273.5	18274.3	707.595	189.672	189.672	0	558.83	347.36	150	558.83	347.36	332.79	94	25	182.79	0	4	0
4	f	19	175	18276.6	18278.4	1795.84	93.4565	0	93.4565	494.016	592.265	150	482.016	500.265	150	69	25	0	92.7793	4	0
4	f	19	176	18280.6	18281.4	790.207	366.981	366.981	0	280.098	589.394	150	280.098	589.394	516.981	12	25	366.981	0	4	0
4	f	19	177	18284.1	18286.3	2148.97	541.161	379.318	161.842	539.623	613.579	150	510.623	456.579	363.829	2	25	213.829	159.656	4	0
4	f	19	178	18288.9	18289.7	834.593	408.906	408.906	0	865.46	268.649	150	865.46	268.649	558.906	89	25	408.906	0	4	0
4	f	19	179	18292.3	18297.5	5190.08	481.466	338.537	142.928	576.525	481.626	150	542.525	376.626	368.056	49	25	218.056	110.368	4	0
4	f	19	180	18300.3	18303.4	3106.1	1582.79	358.517	1224.28	852.689	500.658	150	483.689	404.658	508.517	45	25	358.517	381.283	4	0
4	f	19	181	18305.5	18309.3	3892.2	282.527	134.167	148.359	399.126	555.445	150	391.126	409.445	284.167	61	25	134.167	146.219	4	0
4	f	19	182	18312.2	18314.7	2543.91	197.898	108.893	89.0052	214.342	324.746	150	292.342	344.746	258.893	25	25	108.893	80.5233	4	0
4	f	19	183	18317.2	18320.3	3062.88	518.377	206.066	312.311	152.9	278.538	150	397.9	393.538	356.066	38	25	206.066	270.647	4	0
4	f	19	184	18323.2	18326.4	3176.01	485.086	184.245	300.841	698.369	518.914	150	459.369	373.914	334.245	43	25	184.245	279.546	4	0
4	f	19	185	18328.7	18330.3	1606.84	284.898	172.26	112.638	476.556	529.782	150	459.556	419.782	322.26	78	25	172.26	111.306	4	0
4	f	19	186	18332.6	18339.1	6471.56	2008.68	155.123	1853.56	280.113	187.303	150	321.113	309.303	305.123	18	25	155.123	128.705	4	0
4	f	19	187	18341.6	18343.7	2121.36	325.885	170.515	155.37	766.54	401.178	150	614.54	387.178	320.515	22	25	170.515	152.643	4	0
4	f	19	188	18346.4	18351	4619.12	348.181	149.971	198.21	230.886	575.153	150	337.886	447.153	299.971	26	25	149.971	166.832	4	0
4	f	19	189	18353.1	18360.1	6975.63	876.06	178.728	697.332	632.235	312.715	150	508.235	-300.285	328.728	82	25	178.728	625.416	4	0
4	f	19	190	18363.1	18364.2	1101.01	185.208	0	185.208	597.38	168.028	150	572.38	347.028	150	4	25	0	180.737	4	0
4	f	19	191	18366.4	18366.7	303.782	0	0	0	757.788	417.797	150	757.788	417.797	150	67	25	0	0	4	0
4	f	19	192	18369.5	18369.7	205.197	0	0	0	802.805	407.682	150	802.805	407.682	150	62	25	0	0	4	0
4	f	19	193	18372.3	18372.6	330.661	0	0	0	564.469	175.699	150	564.469	175.699	150	53	25	0	0	4	0
4	f	19	194	18375.5	18376.2	724.158	0	0	0	664.824	612.751	150	664.824	612.751	150	9	25	0	0	4	0
4	f	19	195	18379.2	18380.1	833.142	0	0	0	171.343	199.59	150	171.343	199.59	150	33	25	0	0	4	0
4	f	19	196	18382.7	18383.6	897.458	0	0	0	269.604	517.672	150	269.604	517.672	150	48	25	0	0	4	0
4	f	19	197	18386.2	18388.6	2367.75	0	0	0	554.634	527.215	150	554.634	527.215	150	87	25	0	0	4	0
4	f	19	198	18391.4	18391.5	134.394	0	0	0	506.301	599.195	150	506.301	599.195	150	83	25	0	0	4	0
4	f	19	199	18394.6	18394.7	103.305	0	0	0	212.237	466.726	150	212.237	466.726	150	45	25	0	0	4	0
4	f	19	200	18397.1	18397.9	764.945	0	0	0	708.099	197.326	150	708.099	197.326	150	77	25	0	0	4	0
4	f	19	201	18401.6	18401.9	346.976	0	0	0	268.332	250.649	150	268.332	250.649	150	76	25	0	0	5	0
4	f	19	202	18404.6	18409.9	5349.53	0	0	0	546.869	357.24	150	546.869	357.24	150	76	25	0	0	5	0
4	f	19	203	18412.1	18412.1	50.181	0	0	0	864.676	360.852	150	864.676	360.852	150	92	25	0	0	5	0
4	f	19	204	18414.5	18415.8	1258.88	0	0	0	432.179	510.366	150	432.179	510.366	150	95	25	0	0	5	0
4	f	19	205	18418.4	18418.9	538.053	0	0	0	569.556	441.743	150	569.556	441.743	150	19	25	0	0	5	0
4	f	19	206	18421.2	18421.2	35.273	0	0	0	763.668	431.086	150	763.668	431.086	150	43	25	0	0	5	0
4	f	19	207	18425.1	18425.3	193.502	0	0	0	750.693	532.676	150	750.693	532.676	150	64	25	0	0	5	0
4	f	19	208	18427.9	18429.4	1483.32	0	0	0	556.479	232.628	150	556.479	232.628	150	26	25	0	0	5	0
4	f	19	209	18431.9	18433.8	1967.81	472.878	220.093	252.785	344.566	608.351	150	444.566	383.351	365.308	70	25	215.308	246.221	5	0
4	f	19	210	18436.6	18440.4	3770.66	1051.8	223.976	827.824	252.546	613.816	150	493.546	381.816	373.976	80	25	223.976	334.522	5	0
4	f	19	211	18442.5	18444.4	1869.45	801.341	325.674	475.668	283.151	199.578	150	444.151	399.578	475.674	99	25	325.674	256.751	5	0
4	f	19	212	18446.8	18448.6	1802.17	711.263	363.728	347.534	822.857	383.608	150	524.857	419.608	508.427	68	25	358.427	300.167	5	0
4	f	19	213	18450.9	18452.4	1551.31	677.843	248.949	428.894	185.416	408.89	150	473.416	299.89	398.949	25	25	248.949	307.937	5	0
4	f	19	214	18454.8	18458	3229.91	1097.74	522.89	574.851	820.132	592.9	150	484.132	374.9	672.89	58	25	522.89	400.525	5	0
4	f	19	215	18460.8	18462.6	1779.17	763.261	554.588	208.673	435.444	228.344	150	522.444	387.344	704.588	59	25	554.588	181.246	5	0
4	f	19	216	18465.6	18469.6	3938.8	1203.31	825.417	377.889	180.171	478.015	150	556.171	470.015	973.837	30	25	823.837	376.085	5	0
4	f	19	217	18472	18473.1	1118.59	505.714	505.714	0	569.925	459.001	150	569.925	459.001	655.714	1	25	505.714	0	5	0
4	f	19	218	18475.8	18477.1	1334.39	668.34	668.34	0	328.208	357.797	150	328.208	357.797	818.34	84	25	668.34	0	5	0
4	f	19	219	18480	18481.4	1417.34	523.28	523.28	0	498.603	548.308	150	498.603	548.308	673.28	62	25	523.28	0	5	0
4	f	19	220	18484.1	18486.4	2318.52	1098.06	775.109	322.953	849.14	578.991	150	568.14	488.991	925.109	44	25	775.109	295.061	5	0
4	f	19	221	18489.1	18494.9	5775.23	1530.26	989.424	540.836	570.392	434.674	150	529.392	421.674	924.701	25	25	774.701	43.0116	5	0
4	f	19	222	18497.2	18504.9	7686.63	2059.99	1864.49	195.497	744.999	472.272	150	552.999	443.272	258.483	84	25	108.483	194.178	5	0
4	f	19	223	18507.4	18511.3	3938.45	416.001	166.224	249.777	543.629	164.992	150	522.629	410.992	316.224	96	25	166.224	246.895	5	0
4	f	19	224	18513.4	18514.6	1183.02	565.902	406.578	159.325	325.461	294.749	150	424.461	392.749	551.275	50	25	401.275	139.302	5	0
4	f	19	225	18517	18518.5	1568.12	316.384	171.646	144.738	642.662	334.589	150	529.662	391.589	321.646	0	25	171.646	126.562	5	0
4	f	19	226	18521.5	18525.1	3523.84	810.032	582.596	227.435	496.941	512.701	150	503.941	404.701	730.562	45	25	580.562	108.227	5	0
4	f	19	227	18527.7	18531.6	3887.22	751.716	376.933	374.783	404.924	376.109	150	515.924	409.109	526.933	76	25	376.933	115.802	5	0
4	f	19	228	18534.3	18536.8	2489.17	426.713	265.221	161.492	610.41	425.704	150	497.41	399.704	369.523	61	25	219.523	115.953	5	0
4	f	19	229	18539.8	18541.9	2041.31	662.157	187.43	474.727	270.447	298.064	150	495.447	380.064	337.43	66	25	187.43	239.477	5	0
4	f	19	230	18544.2	18546.3	2026.24	645.158	0	645.158	859.426	206.198	150	514.426	432.198	150	26	25	0	412.433	5	0
4	f	19	231	18548.7	18553	4387.25	725.757	324.003	401.754	272.95	403.531	150	517.95	385.531	394.049	3	25	244.049	245.66	5	0
4	f	19	232	18555.8	18559.1	3301.64	980.486	278.292	702.194	661.798	278.166	150	1266.8	-9.83374	428.292	30	25	278.292	670.051	5	0
4	f	19	233	18561.4	18564.7	3282.66	1265.66	676.869	588.789	829.41	529.298	150	334.41	252.298	826.869	19	25	676.869	567.234	5	0
4	f	19	234	18566.8	18568.1	1250.34	188.816	188.816	0	743.073	277.591	150	743.073	277.591	338.816	48	25	188.816	0	5	0
4	f	19	235	18570.9	18572.3	1431.67	531.214	531.214	0	186.08	173.634	150	186.08	173.634	681.214	23	25	531.214	0	5	0
4	f	19	236	18575.2	18576.4	1262.58	262.043	262.043	0	356.882	578.856	150	356.882	578.856	343.32	73	25	193.32	0	5	0
4	f	19	237	18578.6	18579.6	999.368	603.987	603.987	0	168.54	358.821	150	168.54	358.821	753.987	58	25	603.987	0	5	0
4	f	19	238	18582	18583	1014.85	614.162	614.162	0	368.862	240.79	150	368.862	240.79	764.162	42	25	614.162	0	5	0
4	f	19	239	18585.1	18586.1	1036.17	149.54	149.54	0	755.614	365.504	150	755.614	365.504	1	95	25	149	0	5	0
4	f	19	240	18589.1	18589.9	845.272	320.037	320.037	0	708.596	421.267	150	708.596	421.267	10.8296	10	25	139.17	0	5	0
4	f	19	241	18592.9	18594.9	1936.45	712.373	712.373	0	759.759	547.279	150	759.759	547.279	1	4	25	149	0	5	0
4	f	19	242	18597.2	18598.4	1246.17	210.205	210.205	0	441.213	572.724	150	441.213	572.724	1	60	25	149	0	5	0
4	f	19	243	18600.8	18602.4	1564.82	163.529	163.529	0	714.919	158.015	150	714.919	158.015	1	11	25	149	0	5	0
4	f	19	244	18604.6	18606.1	1562.43	143.336	143.336	0	783.366	421.905	150	783.366	421.905	14.6474	84	25	135.353	0	5	0
4	f	19	245	18608.9	18609.7	814.528	145.483	145.483	0	661.302	324.026	150	661.302	324.026	4.51686	61	25	145.483	0	5	0
4	f	19	246	18612.6	18613.6	1017.38	147.395	147.395	0	727.021	388.773	150	727.021	388.773	2.60524	13	25	147.395	0	5	0
4	f	19	247	18616.5	18617.4	858.169	185.935	185.935	0	515.03	481.552	150	515.03	481.552	1	29	25	149	0	5	0
4	f	19	248	18620.4	18621.7	1234.51	133.078	133.078	0	717.145	591.972	150	717.145	591.972	16.9216	69	25	133.078	0	5	0
4	f	19	249	18623.8	18624.1	349.46	0	0	0	431.249	491.969	150	431.249	491.969	150	27	25	0	0	5	0
4	f	19	250	18626.6	18627.3	742.607	228.939	228.939	0	658.253	616.624	150	658.253	616.624	1	69	25	149	0	5	0
4	f	19	251	18630.1	18631.6	1488.72	166.169	166.169	0	823.74	585.412	150	823.74	585.412	24.7099	3	25	125.29	0	6	0
4	f	19	252	18634.4	18635.6	1258.57	150.668	150.668	0	196.247	321.766	150	196.247	321.766	1	70	25	149	0	6	0
4	f	19	253	18638.1	18639.6	1492.88	218.874	218.874	0	565.513	453.6	150	565.513	453.6	1	39	25	149	0	6	0
4	f	19	254	18642.6	18645.4	2773.46	159.797	159.797	0	843.281	538.945	150	843.281	538.945	3.98214	86	25	146.018	0	6	0
4	f	19	255	18648.3	18649.9	1544.61	134.122	134.122	0	638.027	181.521	150	638.027	181.521	15.8777	60	25	134.122	0	6	0
4	f	19	256	18651.9	18652.9	965.846	55.9568	55.9568	0	173.27	238.252	150	173.27	238.252	94.0432	79	25	55.9568	0	6	0
4	f	19	257	18655.1	18656.2	1104.11	45.1305	45.1305	0	557.791	361.89	150	557.791	361.89	105.439	22	25	44.5608	0	6	0
4	f	19	258	18658.3	18660.8	2509.25	472.91	472.91	0	795.684	162.197	150	795.684	162.197	622.91	23	25	472.91	0	6	0
4	f	19	259	18663.2	18664.7	1586.2	149.318	39.206	110.112	209.11	592.19	150	255.11	505.19	189.206	65	25	39.206	98.4124	6	0
4	f	19	260	18667.1	18668.5	1405.78	134.966	134.966	0	700.865	361.404	150	700.865	361.404	284.966	82	25	134.966	0	6	0
4	f	19	261	18671	18671.8	847.283	99.2237	99.2237	0	188.933	169.558	150	188.933	169.558	249.224	65	25	99.2237	0	6	0
4	f	19	262	18674.3	18677	2612.39	434.007	210.792	223.215	317.626	578.85	150	401.626	411.85	360.792	92	25	210.792	186.936	6	0
4	f	19	263	18679.3	18680.5	1163.17	0	0	0	471.782	252.804	150	471.782	252.804	150	21	25	0	0	6	0
4	f	19	264	18683.2	18683.2	52.477	0	0	0	638.942	234.327	150	638.942	234.327	150	10	25	0	0	6	0
4	f	19	265	18685.8	18686	195.896	0	0	0	781.961	238.024	150	781.961	238.024	150	5	25	0	0	6	0
4	f	19	266	18688.2	18688.5	300.563	0	0	0	691.577	448.027	150	691.577	448.027	150	6	25	0	0	6	0
4	f	19	267	18690.8	18691.1	270.461	0	0	0	763.467	287.142	150	763.467	287.142	150	85	25	0	0	6	0
4	f	19	268	18694.2	18694.4	272.421	0	0	0	518.345	607.936	150	518.345	607.936	150	45	25	0	0	6	0
4	f	19	269	18697	18697.3	277.08	0	0	0	455.976	563.027	150	455.976	563.027	150	12	25	0	0	6	0
4	f	19	270	18699.6	18699.8	136.684	0	0	0	838.384	334.662	150	838.384	334.662	150	62	25	0	0	6	0
4	f	19	271	18702.4	18702.5	113.335	0	0	0	826.086	154.097	150	826.086	154.097	150	35	25	0	0	6	0
4	f	19	272	18705.4	18705.8	384.746	0	0	0	246.935	591.255	150	246.935	591.255	150	2	25	0	0	6	0
4	f	19	273	18707.9	18708.3	382.681	0	0	0	383.057	362.001	150	383.057	362.001	150	38	25	0	0	6	0
4	f	19	274	18710.8	18710.9	57.279	0	0	0	769.6	592.745	150	769.6	592.745	150	5	25	0	0	6	0
4	f	19	275	18713	18713.6	571.197	0	0	0	233.448	312.288	150	233.448	312.288	150	66	25	0	0	6	0
4	f	19	276	18716.6	18716.7	151.3	0	0	0	846.706	384.667	150	846.706	384.667	150	47	25	0	0	6	0
4	f	19	277	18719.2	18719.8	615.166	0	0	0	556.814	584.167	150	556.814	584.167	150	55	25	0	0	6	0
4	f	19	278	18722.7	18723.1	348.946	0	0	0	596.17	308.46	150	596.17	308.46	150	50	25	0	0	6	0
4	f	19	279	18725.2	18725.4	179.392	0	0	0	562.379	206.686	150	562.379	206.686	150	0	25	0	0	6	0
4	f	19	280	18727.7	18727.8	124.279	0	0	0	637.48	615.324	150	637.48	615.324	150	40	25	0	0	6	0
4	f	19	281	18730.2	18730.7	497.322	0	0	0	263.285	362.391	150	263.285	362.391	150	58	25	0	0	6	0
4	f	19	282	18733.5	18735.8	2283.12	0	0	0	849.946	555.197	150	849.946	555.197	150	18	25	0	0	6	0
4	f	19	283	18738.1	18740.8	2736.59	0	0	0	404.494	188.127	150	404.494	188.127	150	39	25	0	0	6	0
4	f	19	284	18743.7	18745.2	1500.12	0	0	0	643.498	457.164	150	643.498	457.164	150	14	25	0	0	6	0
4	f	19	285	18748	18749.2	1177.55	117.368	117.368	0	842.877	248.562	150	842.877	248.562	267.368	80	25	117.368	0	6	0
4	f	19	286	18752.2	18753.3	1101.13	245.606	245.606	0	754.707	336.531	150	754.707	336.531	395.606	19	25	245.606	0	6	0
4	f	19	287	18755.9	18757.2	1263.12	435.97	435.97	0	680.356	293.148	150	680.356	293.148	585.97	11	25	435.97	0	6	0
4	f	19	288	18759.9	18760.7	819.052	38.5655	38.5655	0	705.554	279.835	150	705.554	279.835	188.566	9	25	38.5655	0	6	0
4	f	19	289	18763.1	18764.9	1810.77	330.013	43.5304	286.483	298.742	505.983	150	33.7423	605.983	107.581	55	25	42.4188	283.24	6	0
4	f	19	290	18767.4	18769.5	2076.89	789.98	446.089	343.891	541.164	185.34	150	533.164	448.34	596.089	95	25	446.089	263.122	6	0
4	f	19	291	18772	18773	946.58	408.998	0	408.998	723.958	426.83	150	416.958	693.83	150	10	25	0	406.864	6	0
4	f	19	292	18775.9	18776.2	265.889	0	0	0	312.556	255.257	150	312.556	255.257	150	67	25	0	0	6	0
4	f	19	293	18779.1	18779.6	558.613	0	0	0	816.969	414.198	150	816.969	414.198	150	72	25	0	0	6	0
4	f	19	294	18782.5	18782.9	376.839	0	0	0	480.1	563.048	150	480.1	563.048	150	88	25	0	0	6	0
4	f	19	295	18785.5	18786.6	1101.07	0	0	0	322.338	550.144	150	322.338	550.144	150	63	25	0	0	6	0
4	f	19	296	18789.7	18790.4	774.684	0	0	0	288.628	564.962	150	288.628	564.962	150	87	25	0	0	6	0
4	f	19	297	18792.8	18793	221.376	0	0	0	388.078	531.1	150	388.078	531.1	150	9	25	0	0	6	0
4	f	19	298	18795.8	18796.6	786.976	0	0	0	707.668	615.289	150	707.668	615.289	150	12	25	0	0	6	0
4	f	19	299	18798.6	18799.1	425.5	0	0	0	712.981	532.924	150	712.981	532.924	150	23	25	0	0	6	0
4	f	19	300	18801.9	18802.2	328.647	0	0	0	616.11	222.487	150	616.11	222.487	150	86	25	0	0	6	0
4	f	19	301	18805.9	18807.4	1422.92	0	0	0	196.684	188.147	150	196.684	188.147	150	7	25	0	0	7	0
4	f	19	302	18809.9	18810.7	821.569	0	0	0	335.454	560.752	150	335.454	560.752	150	43	25	0	0	7	0
4	f	19	303	18813.2	18814.3	1125.93	0	0	0	785.946	462.608	150	785.946	462.608	150	82	25	0	0	7	0
4	f	19	304	18817	18817.6	559.048	0	0	0	865.011	520.744	150	865.011	520.744	150	74	25	0	0	7	0
4	f	19	305	18820	18820.7	669.707	0	0	0	322.245	262.341	150	322.245	262.341	150	78	25	0	0	7	0
4	f	19	306	18823.6	18824.4	763.04	0	0	0	527.957	263.235	150	527.957	263.235	150	83	25	0	0	7	0
4	f	19	307	18827.3	18828.1	769.54	0	0	0	307.442	550.458	150	307.442	550.458	150	64	25	0	0	7	0
4	f	19	308	18831	18832.3	1307.39	0	0	0	299.216	316.859	150	299.216	316.859	150	34	25	0	0	7	0
4	f	19	309	18834.7	18835.1	419.319	0	0	0	728.504	400.101	150	728.504	400.101	150	78	25	0	0	7	0
4	f	19	310	18837.3	18839.1	1796.15	0	0	0	497.94	277.157	150	497.94	277.157	150	38	25	0	0	7	0
4	f	19	311	18841.9	18843.1	1289.05	0	0	0	797.284	499.983	150	797.284	499.983	150	55	25	0	0	7	0
4	f	19	312	18845.9	18847.1	1182.19	0	0	0	514.8	512.159	150	514.8	512.159	150	33	25	0	0	7	0
4	f	19	313	18849.5	18849.7	192.198	0	0	0	866.996	587.259	150	866.996	587.259	150	58	25	0	0	7	0
4	f	19	314	18852.4	18852.8	407.08	0	0	0	566.581	343.893	150	566.581	343.893	150	41	25	0	0	7	0
4	f	19	315	18855.4	18856	574.385	0	0	0	532.898	232.506	150	532.898	232.506	150	83	25	0	0	7	0
4	f	19	316	18858.7	18859.2	482.588	0	0	0	626.242	459.275	150	626.242	459.275	150	16	25	0	0	7	0
4	f	19	317	18861.5	18862.2	727.719	0	0	0	195.07	542.205	150	195.07	542.205	150	64	25	0	0	7	0
4	f	19	318	18864.9	18865.4	459.385	0	0	0	543.895	505.976	150	543.895	505.976	150	32	25	0	0	7	0
4	f	19	319	18868.1	18868.7	617.98	0	0	0	664.829	498.427	150	664.829	498.427	150	14	25	0	0	7	0
4	f	19	320	18871.1	18871.6	445.482	0	0	0	333.495	393.824	150	333.495	393.824	150	33	25	0	0	7	0
4	f	19	321	18873.9	18876.3	2393.43	0	0	0	786.169	163.283	150	786.169	163.283	150	9	25	0	0	7	0
4	f	19	322	18879	18880	994.316	0	0	0	534.078	254.809	150	534.078	254.809	150	84	25	0	0	7	0
4	f	19	323	18882.6	18884	1444.2	233.497	233.497	0	253.632	581.049	150	253.632	581.049	383.497	94	25	233.497	0	7	0
4	f	19	324	18886.2	18887	802.255	239.667	239.667	0	684.545	512.385	150	684.545	512.385	389.667	12	25	239.667	0	7	0
4	f	19	325	18889.7	18890.4	723.838	0	0	0	390.979	426.182	150	390.979	426.182	150	37	25	0	0	7	0
4	f	19	326	18892.8	18893.7	948.199	0	0	0	186.762	366.874	150	186.762	366.874	150	54	25	0	0	7	0
4	f	19	327	18896.3	18897	679.415	0	0	0	525.322	391.918	150	525.322	391.918	150	54	25	0	0	7	0
4	f	19	328	18899.4	18904	4616.03	679.809	14.6529	665.156	563.689	534.5	150	132.689	155.5	135.391	69	25	14.6089	573.936	7	0
4	f	19	329	18906.1	18907.6	1503.58	392.141	0	392.141	389.058	563.42	150	667.058	291.42	150	52	25	0	388.932	7	0
4	f	19	330	18910.4	18911.9	1576.69	442.995	0	442.995	770.328	476.83	150	404.328	242.83	150	10	25	0	434.41	7	0
4	f	19	331	18914.8	18917.2	2423.09	435.919	0	435.919	292.802	459.642	150	641.802	242.642	150	39	25	0	410.962	7	0
4	f	19	332	18920.2	18922.3	2153.87	455.614	0	455.614	384.826	211.769	150	740.826	477.769	150	24	25	0	444.401	7	0
4	f	19	333	18925.2	18927.3	2137.6	601.569	0	601.569	788.166	186.512	150	297.166	513.512	150	16	25	0	589.924	7	0
4	f	19	334	18929.9	18931.9	2014.26	442.619	0	442.619	369.852	329.173	150	737.852	562.173	150	53	25	0	435.561	7	0
4	f	19	335	18934.8	18937.4	2672.58	1017.88	0	1017.88	865.547	253.271	150	158.547	545.271	150	91	25	0	764.927	7	0
4	f	19	336	18939.5	18942	2500.23	466.654	0	466.654	688.284	300.671	150	280.284	515.671	150	58	25	0	461.182	7	0
4	f	19	337	18944.1	18946.6	2507.28	470.379	0	470.379	266.436	533.718	150	646.436	288.718	150	95	25	0	452.134	7	0
4	f	19	338	18949	18950.2	1205.68	461.073	0	461.073	280.665	282.151	150	682.665	493.151	150	20	25	0	454.01	7	0
4	f	19	339	18952.4	18955.1	2716.76	458.483	0	458.483	798.641	470.686	150	421.641	220.686	150	25	25	0	452.359	7	0
4	f	19	340	18957.5	18960.1	2627.54	495.432	0	495.432	347.485	596.212	150	733.485	305.212	150	40	25	0	483.401	7	0
4	f	19	341	18962.5	18967.9	5408.79	321.43	0	321.43	840.392	446.19	150	665.392	178.19	150	33	25	0	320.077	7	0
4	f	19	342	18970.7	18974.2	3463.53	586.769	0	586.769	811.774	331.729	150	276.774	559.729	150	99	25	0	581.557	7	0
4	f	19	343	18976.2	18977.9	1604.14	378.36	0	378.36	172.273	244.797	150	286.273	598.797	150	35	25	0	371.903	7	0
4	f	19	344	18980.1	18982.4	2328.5	348.765	0	348.765	701.282	524.256	150	498.282	244.256	150	56	25	0	345.845	7	0
4	f	19	345	18984.9	18987.3	2407.34	669.229	0	669.229	810.643	239.241	150	233.643	569.241	150	74	25	0	664.702	7	0
4	f	19	346	18989.4	18991	1600.46	335.914	0	335.914	581.694	493.395	150	393.694	218.395	150	95	25	0	333.12	7	0
4	f	19	347	18993.1	18995.3	2179.03	417.049	0	417.049	664.637	272.394	150	295.637	434.394	150	39	25	0	402.995	7	0
4	f	19	348	18998	19000.3	2282.56	405.136	0	405.136	729.605	292.725	150	374.605	482.725	150	45	25	0	402.647	7	0
4	f	19	349	19003	19005.1	2081.63	301.562	0	301.562	478.875	608.156	150	718.875	432.156	150	68	25	0	297.617	7	0
4	f	19	350	19008.1	19012	3835.18	401.989	0	401.989	684.199	546.588	150	453.199	222.588	150	33	25	0	397.916	7	0
4	f	19	351	19014.7	19016.7	2068.37	475.74	0	475.74	329.358	288.712	150	651.358	582.712	150	89	25	0	436.028	8	0
4	f	19	352	19019.2	19022.8	3592.7	18.9034	0	18.9034	537.811	223.456	150	549.811	237.456	150	59	25	0	18.4391	8	0
4	f	19	353	19025.4	19027.6	2169.7	123.376	0	123.376	590.874	408.966	150	519.874	309.966	150	51	25	0	121.828	8	0
4	f	19	354	19030.2	19032.2	2011.72	468.205	0	468.205	245.245	216.331	150	530.245	583.331	150	62	25	0	464.665	8	0
4	f	19	355	19034.6	19037.6	3021.8	391.969	0	391.969	867.895	498.368	150	657.895	171.368	150	21	25	0	388.624	8	0
4	f	19	356	19040.5	19041.6	1118.14	441.597	441.597	0	335.188	348.477	150	335.188	348.477	591.597	85	25	441.597	0	8	0
4	f	19	357	19043.8	19044.9	1056.76	452.361	452.361	0	679.38	575.945	150	679.38	575.945	565.833	62	25	415.833	0	8	0
4	f	19	358	19047.5	19048.3	803.707	497.824	497.824	0	402.37	239.902	150	402.37	239.902	647.824	11	25	497.824	0	8	0
4	f	19	359	19050.4	19050.7	358.24	0	0	0	654.078	584.632	150	654.078	584.632	150	30	25	0	0	8	0
4	f	19	360	19053.5	19053.7	226.173	0	0	0	856.188	569.571	150	856.188	569.571	150	34	25	0	0	8	0
4	f	19	361	19056.1	19057.1	1039.67	0	0	0	847.814	341.05	150	847.814	341.05	150	86	25	0	0	8	0
4	f	19	362	19059.5	19060.2	690.302	0	0	0	488.457	215.25	150	488.457	215.25	150	4	25	0	0	8	0
4	f	19	363	19062.7	19062.8	138.642	0	0	0	293.64	344.425	150	293.64	344.425	150	82	25	0	0	8	0
4	f	19	364	19065.4	19065.7	343.558	0	0	0	580.819	300.598	150	580.819	300.598	150	0	25	0	0	8	0
4	f	19	365	19068.5	19069.4	843.922	0	0	0	676.365	421.255	150	676.365	421.255	150	66	25	0	0	8	0
4	f	19	366	19071.9	19072.8	931.026	0	0	0	452.538	347.963	150	452.538	347.963	150	17	25	0	0	8	0
4	f	19	367	19075.5	19076.5	947.858	0	0	0	242.377	465.109	150	242.377	465.109	150	67	25	0	0	8	0
4	f	19	368	19078.8	19080.3	1582.52	0	0	0	172.668	405.886	150	172.668	405.886	150	65	25	0	0	8	0
4	f	19	369	19082.6	19083.4	792.096	0	0	0	373.787	401.134	150	373.787	401.134	150	75	25	0	0	8	0
4	f	19	370	19086.3	19087.2	897.954	0	0	0	325.91	525.627	150	325.91	525.627	150	21	25	0	0	8	0
4	f	19	371	19090.2	19090.9	637.51	0	0	0	495.928	236.066	150	495.928	236.066	150	97	25	0	0	8	0
4	f	19	372	19093.4	19094.7	1355.59	0	0	0	276.887	407.271	150	276.887	407.271	150	71	25	0	0	8	0
4	f	19	373	19097.1	19097.1	25.724	0	0	0	681.604	603.1	150	681.604	603.1	150	4	25	0	0	8	0
4	f	19	374	19099.6	19099.9	215.131	0	0	0	375.974	295.214	150	375.974	295.214	150	65	25	0	0	8	0
4	f	19	375	19102.6	19103	410.685	0	0	0	482.584	579.095	150	482.584	579.095	150	83	25	0	0	8	0
4	f	19	376	19105.2	19105.9	630.835	0	0	0	867.763	547.517	150	867.763	547.517	150	73	25	0	0	8	0
4	f	19	377	19108.4	19109.3	901.503	0	0	0	740.293	449.68	150	740.293	449.68	150	73	25	0	0	8	0
4	f	19	378	19111.9	19113.6	1689.3	0	0	0	534.696	302.825	150	534.696	302.825	150	90	25	0	0	8	0
4	f	19	379	19116.4	19118.3	1904.9	0	0	0	478.811	510.174	150	478.811	510.174	150	9	25	0	0	8	0
4	f	19	380	19120.6	19121.3	643.18	0	0	0	786.538	434.696	150	786.538	434.696	150	46	25	0	0	8	0
4	f	19	381	19124.2	19124.4	195.486	0	0	0	698.069	424.475	150	698.069	424.475	150	48	25	0	0	8	0
4	f	19	382	19127.4	19129.4	1970.4	0	0	0	391.037	177.838	150	391.037	177.838	150	86	25	0	0	8	0
4	f	19	383	19132.4	19132.9	481.665	0	0	0	462.635	474.595	150	462.635	474.595	150	28	25	0	0	8	0
4	f	19	384	19135.6	19137.1	1434.09	0	0	0	789.86	451.595	150	789.86	451.595	150	34	25	0	0	8	0
4	f	19	385	19139.3	19142.6	3235.56	0	0	0	263.246	354.294	150	263.246	354.294	150	57	25	0	0	8	0
4	f	19	386	19145.4	19147.3	1920.72	0	0	0	254.375	375.377	150	254.375	375.377	150	28	25	0	0	8	0
4	f	19	387	19150.1	19152.3	2146.91	0	0	0	829.47	262.605	150	829.47	262.605	150	54	25	0	0	8	0
4	f	19	388	19155.2	19155.8	548.917	0	0	0	336.147	476.708	150	336.147	476.708	150	58	25	0	0	8	0
4	f	19	389	19158.6	19159.3	694.385	0	0	0	840.556	489.24	150	840.556	489.24	150	92	25	0	0	8	0
4	f	19	390	19161.9	19162	170.584	0	0	0	662.938	254.974	150	662.938	254.974	150	29	25	0	0	8	0
4	f	19	391	19164.6	19165.5	816.463	0	0	0	848.362	244.712	150	848.362	244.712	150	76	25	0	0	8	0
4	f	19	392	19168.3	19169.4	1065.03	0	0	0	568.447	343.945	150	568.447	343.945	150	76	25	0	0	8	0
4	f	19	393	19171.5	19173.9	2409.08	0	0	0	207.901	615.584	150	207.901	615.584	150	81	25	0	0	8	0
4	f	19	394	19176.5	19177.4	845.747	0	0	0	383.929	594.96	150	383.929	594.96	150	43	25	0	0	8	0
4	f	19	395	19180	19180.5	448.592	0	0	0	753.588	467.574	150	753.588	467.574	150	63	25	0	0	8	0
4	f	19	396	19183.1	19183.4	241.663	0	0	0	769.389	261.581	150	769.389	261.581	150	66	25	0	0	8	0
4	f	19	397	19186.3	19186.8	473.307	0	0	0	154.209	457.97	150	154.209	457.97	150	22	25	0	0	8	0
4	f	19	398	19189.3	19189.8	429.698	0	0	0	837.216	313.186	150	837.216	313.186	150	39	25	0	0	8	0
4	f	19	399	19192.8	19193.3	543.514	0	0	0	580.219	522.879	150	580.219	522.879	150	53	25	0	0	8	0
4	f	19	400	19195.4	19195.4	22.758	0	0	0	737.008	366.02	150	737.008	366.02	150	24	25	0	0	8	0
4	f	19	401	19198.3	19199.2	956.069	0	0	0	283.886	174.071	150	283.886	174.071	150	89	25	0	0	9	0
4	f	19	402	19201.8	19202.6	797.281	100.528	100.528	0	613.653	349.9	150	613.653	349.9	250.528	49	25	100.528	0	9	0
4	f	19	403	19205.6	19206.4	762.027	288.511	288.511	0	758.598	323.396	150	758.598	323.396	438.511	54	25	288.511	0	9	0
4	f	19	404	19208.9	19209.6	660.901	506.34	506.34	0	716.876	357.619	150	716.876	357.619	656.34	99	25	506.34	0	9	0
4	f	19	405	19212.3	19213.1	811.671	308.83	308.83	0	852.095	369.748	150	852.095	369.748	458.83	50	25	308.83	0	9	0
4	f	19	406	19215.8	19220.9	5090.62	589.362	261.049	328.314	276.619	211.404	150	433.619	380.404	360	48	25	210	230.673	9	0
4	f	19	407	19223.3	19230.3	6969.62	612.67	274.383	338.286	425.793	525.36	150	495.793	381.36	361.832	41	25	211.832	160.112	9	0
4	f	19	408	19232.9	19237.1	4193.63	380.529	230.141	150.389	593.312	250.121	150	539.312	383.121	339.45	92	25	189.45	143.544	9	0
4	f	19	409	19239.8	19241.4	1626.25	337.438	215.629	121.809	624.8	300.632	150	607.8	414.632	354.803	49	25	204.803	115.261	9	0
4	f	19	410	19243.9	19246.6	2724.76	199.843	199.843	0	479.429	360.306	150	479.429	360.306	349.843	28	25	199.843	0	9	0
4	f	19	411	19249.6	19251.4	1825.37	191.507	191.507	0	494.208	409.843	150	494.208	409.843	340.758	88	25	190.758	0	9	0
4	f	19	412	19253.7	19256.4	2649.36	361.266	137.508	223.758	384.544	281.2	150	510.544	394.2	287.508	2	25	137.508	169.248	9	0
4	f	19	413	19258.9	19263.4	4472.28	653.25	0	653.25	490.609	168.904	150	535.609	576.904	150	86	25	0	410.474	9	0
4	f	19	414	19266.3	19267.8	1585.58	460.58	0	460.58	764.67	454.383	150	498.67	169.383	150	5	25	0	389.847	9	0
4	f	19	415	19270.3	19272.2	1893.98	173.964	173.964	0	726.991	182.315	150	726.991	182.315	1	41	25	149	0	9	0
4	f	19	416	19275.2	19279.8	4690.2	812.616	0	812.616	405.7	576.911	150	712.7	292.911	150	99	25	0	418.216	9	0
4	f	19	417	19282.3	19284.9	2556.19	371.24	0	371.24	220.939	278.124	150	452.939	562.124	150	88	25	0	366.715	9	0
4	f	19	418	19287.9	19292.3	4438.76	394.304	0	394.304	553.538	543.134	150	351.538	220.134	150	65	25	0	380.963	9	0
4	f	19	419	19295.4	19297.8	2437.26	336.311	0	336.311	531.963	512.636	150	365.963	223.636	150	91	25	0	333.282	9	0
4	f	19	420	19300.3	19302.4	2100.2	323.908	0	323.908	822.197	455.927	150	648.197	188.927	150	68	25	0	318.693	9	0
4	f	19	421	19305.3	19310.5	5184.77	509.04	0	509.04	652.562	592.494	150	381.562	179.494	150	46	25	0	493.974	9	0
4	f	19	422	19312.6	19315.8	3267.02	465.051	0	465.051	183.595	542.973	150	429.595	156.973	150	71	25	0	457.725	9	0
4	f	19	423	19317.9	19320.7	2791.7	447.225	0	447.225	831.221	325.211	150	479.221	573.211	150	94	25	0	430.59	9	0
4	f	19	424	19323.1	19327.4	4309.03	297.982	0	297.982	489.384	528.78	150	647.384	279.78	150	40	25	0	294.898	9	0
4	f	19	425	19330	19332.3	2306.43	403.712	0	403.712	843.147	462.295	150	581.147	169.295	150	50	25	0	393.056	9	0
4	f	19	426	19335.2	19338.2	2968.55	385.161	0	385.161	559.942	583.36	150	787.942	298.36	150	3	25	0	364.978	9	0
4	f	19	427	19341.1	19341.6	511.074	0	0	0	708.917	587.652	150	708.917	587.652	150	21	25	0	0	9	0
4	f	19	428	19344.3	19347.8	3520.3	0	0	0	445.319	399.703	150	445.319	399.703	150	53	25	0	0	9	0
4	f	19	429	19350.6	19352.7	2127.78	0	0	0	834.629	245.635	150	834.629	245.635	150	92	25	0	0	9	0
4	f	19	430	19355.4	19355.8	420.319	0	0	0	404.496	460.343	150	404.496	460.343	150	69	25	0	0	9	0
4	f	19	431	19358.8	19359.2	445.863	0	0	0	674.72	598.896	150	674.72	598.896	150	14	25	0	0	9	0
4	f	19	432	19362.2	19364.2	1998.21	0	0	0	352.368	330.991	150	352.368	330.991	150	42	25	0	0	9	0
4	f	19	433	19366.4	19367.3	895.759	0	0	0	170.722	323.302	150	170.722	323.302	150	32	25	0	0	9	0
4	f	19	434	19369.7	19369.7	30.913	0	0	0	617.842	583.385	150	617.842	583.385	150	22	25	0	0	9	0
4	f	19	435	19372.8	19373.3	503.968	0	0	0	236.655	412.811	150	236.655	412.811	150	92	25	0	0	9	0
4	f	19	436	19375.7	19376.4	746.397	0	0	0	575.151	524.053	150	575.151	524.053	150	23	25	0	0	9	0
4	f	19	437	19379.3	19379.5	171.149	0	0	0	784.908	232.201	150	784.908	232.201	150	99	25	0	0	9	0
4	f	19	438	19382.3	19382.7	393.359	0	0	0	792.399	339.833	150	792.399	339.833	150	43	25	0	0	9	0
4	f	19	439	19384.9	19385.6	624.578	0	0	0	231.525	498.618	150	231.525	498.618	150	91	25	0	0	9	0
4	f	19	440	19387.6	19389.4	1746.84	0	0	0	575.475	447.444	150	575.475	447.444	150	58	25	0	0	9	0
4	f	19	441	19392	19393.2	1118.26	0	0	0	772.882	590.847	150	772.882	590.847	150	15	25	0	0	9	0
4	f	19	442	19395.3	19397.5	2211.57	0	0	0	614.904	590.979	150	614.904	590.979	150	88	25	0	0	9	0
4	f	19	443	19400.2	19401.4	1203.06	0	0	0	522.162	188.686	150	522.162	188.686	150	54	25	0	0	9	0
4	f	19	444	19403.9	19404.5	616.301	0	0	0	818.365	580.694	150	818.365	580.694	150	23	25	0	0	9	0
4	f	19	445	19406.7	19408.1	1425.37	0	0	0	863.877	490.333	150	863.877	490.333	150	1	25	0	0	9	0
4	f	19	446	19410.7	19411	240.304	0	0	0	629.611	251.916	150	629.611	251.916	150	66	25	0	0	9	0
4	f	19	447	19413.6	19414.4	790.408	187.042	187.042	0	467.083	440.555	150	467.083	440.555	334.097	94	25	184.097	0	9	0
4	f	19	448	19417.2	19417.9	669.366	254.03	254.03	0	522.229	372.903	150	522.229	372.903	404.03	20	25	254.03	0	9	0
4	f	19	449	19420.8	19427.5	6715.78	685.436	329.596	355.841	483.738	266.662	150	524.738	371.662	306.003	42	25	156.003	112.721	9	0
4	f	19	450	19430.5	19434.7	4130.12	580.355	271.504	308.852	362.658	423.852	150	496.658	380.852	293.275	73	25	143.275	140.73	9	0
4	f	19	451	19436.9	19438.1	1172.28	199.179	199.179	0	584.795	353.579	150	584.795	353.579	349.179	24	25	199.179	0	10	0
4	f	19	452	19441.1	19442.2	1098.36	290.422	290.422	0	674.024	386.438	150	674.024	386.438	277.977	45	25	127.977	0	10	0
4	f	19	453	19444.7	19445.6	984.48	0	0	0	247.149	221.527	150	247.149	221.527	150	87	25	0	0	10	0
4	f	19	454	19448.3	19449.2	899.575	0	0	0	217.102	228.163	150	217.102	228.163	150	43	25	0	0	10	0
4	f	19	455	19451.4	19452.1	680.979	0	0	0	428.475	309.102	150	428.475	309.102	150	16	25	0	0	10	0
4	f	19	456	19454.5	19454.7	162.293	0	0	0	282.735	358.135	150	282.735	358.135	150	23	25	0	0	10	0
4	f	19	457	19456.9	19461.6	4703.76	0	0	0	746.536	435.866	150	746.536	435.866	150	77	25	0	0	10	0
4	f	19	458	19464.7	19466.2	1516.4	0	0	0	845.801	255.125	150	845.801	255.125	150	67	25	0	0	10	0
4	f	19	459	19468.7	19470.4	1730.31	0	0	0	652.538	404.408	150	652.538	404.408	150	72	25	0	0	10	0
4	f	19	460	19473.2	19474.2	1033.1	0	0	0	312.913	419.216	150	312.913	419.216	150	5	25	0	0	10	0
4	f	19	461	19476.6	19478.5	1927.95	0	0	0	502.019	183.315	150	502.019	183.315	150	54	25	0	0	10	0
4	f	19	462	19481	19481.1	79.725	0	0	0	672.895	231.692	150	672.895	231.692	150	26	25	0	0	10	0
4	f	19	463	19483.2	19483.3	21.318	0	0	0	247.126	571.325	150	247.126	571.325	150	17	25	0	0	10	0
4	f	19	464	19485.7	19486	359.665	0	0	0	653.906	500.838	150	653.906	500.838	150	28	25	0	0	10	0
4	f	19	465	19488.9	19489.3	448.881	0	0	0	463.173	583.77	150	463.173	583.77	150	31	25	0	0	10	0
4	f	19	466	19491.7	19492.9	1234.18	0	0	0	736.816	196.543	150	736.816	196.543	150	20	25	0	0	10	0
4	f	19	467	19495.6	19496.7	1071.42	0	0	0	261.625	228.379	150	261.625	228.379	150	69	25	0	0	10	0
4	f	19	468	19499.3	19501.2	1880.32	0	0	0	650.786	405.741	150	650.786	405.741	150	71	25	0	0	10	0
4	f	19	469	19503.6	19504.3	737.382	0	0	0	772.356	303.649	150	772.356	303.649	150	81	25	0	0	10	0
4	f	19	470	19506.5	19507.2	694.617	0	0	0	211.451	488.679	150	211.451	488.679	150	81	25	0	0	10	0
4	f	19	471	19509.6	19510.3	774.693	0	0	0	420.153	533.443	150	420.153	533.443	150	30	25	0	0	10	0
4	f	19	472	19512.9	19513.2	222.819	0	0	0	481.588	372.46	150	481.588	372.46	150	83	25	0	0	10	0
4	f	19	473	19515.6	19516.4	848.638	0	0	0	385.44	262.807	150	385.44	262.807	150	35	25	0	0	10	0
4	f	19	474	19519	19520.7	1714.46	0	0	0	651.973	342.291	150	651.973	342.291	150	16	25	0	0	10	0
4	f	19	475	19522.9	19523.6	693.286	0	0	0	523.642	342.253	150	523.642	342.253	150	93	25	0	0	10	0
4	f	19	476	19526.1	19527	825.578	0	0	0	428.199	350.204	150	428.199	350.204	150	33	25	0	0	10	0
4	f	19	477	19529.4	19529.8	496.515	0	0	0	545.67	605.203	150	545.67	605.203	150	60	25	0	0	10	0
4	f	19	478	19532	19533.6	1592.67	0	0	0	813.566	287.729	150	813.566	287.729	150	11	25	0	0	10	0
4	f	19	479	19535.7	19536.5	855.395	0	0	0	847.89	463.928	150	847.89	463.928	150	91	25	0	0	10	0
4	f	19	480	19538.7	19540.1	1408.49	0	0	0	388.367	356.65	150	388.367	356.65	150	38	25	0	0	10	0
4	f	19	481	19543	19543.6	571.942	0	0	0	269.126	248.078	150	269.126	248.078	150	19	25	0	0	10	0
4	f	19	482	19545.7	19548.4	2647.6	0	0	0	346.819	522.648	150	346.819	522.648	150	23	25	0	0	10	0
4	f	19	483	19550.5	19551.8	1297.64	0	0	0	872.264	194.157	150	872.264	194.157	150	28	25	0	0	10	0
4	f	19	484	19554.4	19554.4	26.654	0	0	0	527.515	216.456	150	527.515	216.456	150	59	25	0	0	10	0
4	f	19	485	19556.8	19557.5	670.479	0	0	0	264.682	586.197	150	264.682	586.197	150	54	25	0	0	10	0
4	f	19	486	19560	19560.5	589.449	0	0	0	593.274	290.968	150	593.274	290.968	150	28	25	0	0	10	0
4	f	19	487	19562.9	19563.9	919.593	0	0	0	832.682	598.825	150	832.682	598.825	150	4	25	0	0	10	0
4	f	19	488	19566.3	19566.6	375.69	0	0	0	829.731	542.377	150	829.731	542.377	150	57	25	0	0	10	0
4	f	19	489	19569.3	19569.7	451.571	0	0	0	794.461	576.137	150	794.461	576.137	150	70	25	0	0	10	0
4	f	19	490	19572	19572.6	622.071	0	0	0	753.128	569.132	150	753.128	569.132	150	39	25	0	0	10	0
4	f	19	491	19574.7	19575.4	703.802	0	0	0	540.794	211.381	150	540.794	211.381	150	33	25	0	0	10	0
4	f	19	492	19577.7	19577.7	28.723	0	0	0	314.409	162.645	150	314.409	162.645	150	38	25	0	0	10	0
4	f	19	493	19580.5	19581	539.338	0	0	0	848.945	508.407	150	848.945	508.407	150	29	25	0	0	10	0
4	f	19	494	19584	19584.6	628.459	0	0	0	423.982	580.884	150	423.982	580.884	150	94	25	0	0	10	0
4	f	19	495	19587	19587.5	507.724	0	0	0	311.143	552.308	150	311.143	552.308	150	75	25	0	0	10	0
4	f	19	496	19590.2	19590.9	733.311	0	0	0	231.484	577.806	150	231.484	577.806	150	72	25	0	0	10	0
4	f	19	497	19593.2	19593.9	686.779	0	0	0	465.613	546.349	150	465.613	546.349	150	61	25	0	0	10	0
4	f	19	498	19596.2	19597	816.987	0	0	0	306.908	316.322	150	306.908	316.322	150	8	25	0	0	10	0
4	f	19	499	19599.8	19600.6	719.4	0	0	0	645.618	220.898	150	645.618	220.898	150	42	25	0	0	10	0
[truncated: 33,001 more rows]
